# Supplementary material for: Identifying the Signatures and Rules of Circulating Extracellular MicroRNA for Distinguishing Cancer Subtypes
Source: Front Genet. 2021 Mar 9;12:651610. doi: 10.3389/fgene.2021.651610 (PMC7985347; doi:10.3389/fgene.2021.651610)
Supplement: Supplementary Table 1 — Features filtered by Boruta and their ranks generated by mRMR. [file Table_1.XLSX]

## Sheet: Sheet1
Rank	Feature
1	MIMAT0022259
2	MIMAT0023713
3	MIMAT0019071
4	MIMAT0027392
5	MIMAT0031000
6	MIMAT0027500
7	MIMAT0019776
8	MIMAT0019947
9	MIMAT0000278
10	MIMAT0019957
11	MIMAT0005898
12	MIMAT0027488
13	MIMAT0005880
14	MIMAT0000461
15	MIMAT0004970
16	MIMAT0019757
17	MIMAT0005582
18	MIMAT0003326
19	MIMAT0000422
20	MIMAT0005922
21	MIMAT0015072
22	MIMAT0016879
23	MIMAT0005951
24	MIMAT0000100
25	MIMAT0022947
26	MIMAT0000069
27	MIMAT0023712
28	MIMAT0000510
29	MIMAT0027430
30	MIMAT0000440
31	MIMAT0018085
32	MIMAT0018003
33	MIMAT0022742
34	MIMAT0027426
35	MIMAT0005792
36	MIMAT0000101
37	MIMAT0004792
38	MIMAT0027474
39	MIMAT0018976
40	MIMAT0027504
41	MIMAT0031119
42	MIMAT0027420
43	MIMAT0022943
44	MIMAT0000071
45	MIMAT0004982
46	MIMAT0030987
47	MIMAT0027654
48	MIMAT0024615
49	MIMAT0022713
50	MIMAT0019229
51	MIMAT0000062
52	MIMAT0007347
53	MIMAT0019903
54	MIMAT0016880
55	MIMAT0026636
56	MIMAT0027670
57	MIMAT0006764
58	MIMAT0004514
59	MIMAT0015079
60	MIMAT0019774
61	MIMAT0028119
62	MIMAT0019855
63	MIMAT0019859
64	MIMAT0016916
65	MIMAT0000725
66	MIMAT0003320
67	MIMAT0027462
68	MIMAT0001631
69	MIMAT0000690
70	MIMAT0005867
71	MIMAT0027468
72	MIMAT0025847
73	MIMAT0019806
74	MIMAT0000425
75	MIMAT0019852
76	MIMAT0015030
77	MIMAT0015041
78	MIMAT0027496
79	MIMAT0027524
80	MIMAT0004602
81	MIMAT0015075
82	MIMAT0016849
83	MIMAT0019711
84	MIMAT0027454
85	MIMAT0027650
86	MIMAT0000104
87	MIMAT0019034
88	MIMAT0005793
89	MIMAT0004948
90	MIMAT0005929
91	MIMAT0023698
92	MIMAT0027598
93	MIMAT0004679
94	MIMAT0031180
95	MIMAT0019722
96	MIMAT0025846
97	MIMAT0027375
98	MIMAT0003252
99	MIMAT0007889
100	MIMAT0021021
101	MIMAT0027623
102	MIMAT0019015
103	MIMAT0027472
104	MIMAT0000078
105	MIMAT0022838
106	MIMAT0022694
107	MIMAT0004508
108	MIMAT0000077
109	MIMAT0003254
110	MIMAT0028117
111	MIMAT0004983
112	MIMAT0004597
113	MIMAT0019692
114	MIMAT0027394
115	MIMAT0019791
116	MIMAT0025459
117	MIMAT0000418
118	MIMAT0015076
119	MIMAT0019052
120	MIMAT0031095
121	MIMAT0019771
122	MIMAT0012735
123	MIMAT0003218
124	MIMAT0030998
125	MIMAT0027412
126	MIMAT0001339
127	MIMAT0018444
128	MIMAT0025458
129	MIMAT0021127
130	MIMAT0027396
131	MIMAT0027431
132	MIMAT0015017
133	MIMAT0019027
134	MIMAT0004515
135	MIMAT0027510
136	MIMAT0019064
137	MIMAT0018349
138	MIMAT0027393
139	MIMAT0019069
140	MIMAT0000092
141	MIMAT0004687
142	MIMAT0005573
143	MIMAT0030996
144	MIMAT0031178
145	MIMAT0027478
146	MIMAT0014984
147	MIMAT0027674
148	MIMAT0019223
149	MIMAT0004810
150	MIMAT0019848
151	MIMAT0019807
152	MIMAT0018005
153	MIMAT0015064
154	MIMAT0018944
155	MIMAT0019862
156	MIMAT0004697
157	MIMAT0022938
158	MIMAT0004945
159	MIMAT0018178
160	MIMAT0021033
161	MIMAT0019716
162	MIMAT0004794
163	MIMAT0022691
164	MIMAT0021120
165	MIMAT0019779
166	MIMAT0023706
167	MIMAT0012734
168	MIMAT0027645
169	MIMAT0027686
170	MIMAT0027385
171	MIMAT0003282
172	MIMAT0024610
173	MIMAT0003330
174	MIMAT0028211
175	MIMAT0019014
176	MIMAT0027432
177	MIMAT0027532
178	MIMAT0015026
179	MIMAT0002881
180	MIMAT0030979
181	MIMAT0019867
182	MIMAT0018949
183	MIMAT0019710
184	MIMAT0016878
185	MIMAT0019741
186	MIMAT0027544
187	MIMAT0027640
188	MIMAT0003308
189	MIMAT0027601
190	MIMAT0000080
191	MIMAT0027616
192	MIMAT0019831
193	MIMAT0027359
194	MIMAT0018925
195	MIMAT0027542
196	MIMAT0019072
197	MIMAT0019810
198	MIMAT0018962
199	MIMAT0019043
200	MIMAT0019815
201	MIMAT0019699
202	MIMAT0019871
203	MIMAT0004949
204	MIMAT0027684
205	MIMAT0019925
206	MIMAT0030420
207	MIMAT0019953
208	MIMAT0028125
209	MIMAT0005901
210	MIMAT0022497
211	MIMAT0023694
212	MIMAT0028114
213	MIMAT0016890
214	MIMAT0022948
215	MIMAT0019932
216	MIMAT0018068
217	MIMAT0015028
218	MIMAT0027038
219	MIMAT0015023
220	MIMAT0026622
221	MIMAT0018165
222	MIMAT0019849
223	MIMAT0022717
224	MIMAT0022499
225	MIMAT0003240
226	MIMAT0019022
227	MIMAT0022967
228	MIMAT0019211
229	MIMAT0024597
230	MIMAT0027438
231	MIMAT0027470
232	MIMAT0027661
233	MIMAT0018967
234	MIMAT0018191
235	MIMAT0027414
236	MIMAT0018982
237	MIMAT0019919
238	MIMAT0016882
239	MIMAT0027680
240	MIMAT0022260
241	MIMAT0027550
242	MIMAT0022721
243	MIMAT0000421
244	MIMAT0019869
245	MIMAT0018986
246	MIMAT0025487
247	MIMAT0027360
248	MIMAT0025486
249	MIMAT0022942
250	MIMAT0016904
251	MIMAT0027452
252	MIMAT0027660
253	MIMAT0019896
254	MIMAT0019700
255	MIMAT0004952
256	MIMAT0022924
257	MIMAT0019775
258	MIMAT0027678
259	MIMAT0025853
260	MIMAT0000267
261	MIMAT0023715
262	MIMAT0019023
263	MIMAT0030986
264	MIMAT0007891
265	MIMAT0018966
266	MIMAT0018999
267	MIMAT0004957
268	MIMAT0004950
269	MIMAT0027436
270	MIMAT0019050
271	MIMAT0027519
272	MIMAT0004911
273	MIMAT0026486
274	MIMAT0004284
275	MIMAT0016921
276	MIMAT0027404
277	MIMAT0005583
278	MIMAT0027450
279	MIMAT0017987
280	MIMAT0030990
281	MIMAT0024616
282	MIMAT0027490
283	MIMAT0019068
284	MIMAT0027575
285	MIMAT0027373
286	MIMAT0019218
287	MIMAT0024613
288	MIMAT0004951
289	MIMAT0027572
290	MIMAT0018985
291	MIMAT0019011
292	MIMAT0015010
293	MIMAT0019691
294	MIMAT0027552
295	MIMAT0018121
296	MIMAT0027427
297	MIMAT0018929
298	MIMAT0024598
299	MIMAT0003336
300	MIMAT0019707
301	MIMAT0019886
302	MIMAT0003253
303	MIMAT0019212
304	MIMAT0019854
305	MIMAT0021082
306	MIMAT0027614
307	MIMAT0027424
308	MIMAT0015087
309	MIMAT0004561
310	MIMAT0019003
311	MIMAT0004808
312	MIMAT0019077
313	MIMAT0016907
314	MIMAT0027563
315	MIMAT0027638
316	MIMAT0025476
317	MIMAT0027579
318	MIMAT0018943
319	MIMAT0003298
320	MIMAT0004694
321	MIMAT0027398
322	MIMAT0019882
323	MIMAT0027631
324	MIMAT0027564
325	MIMAT0016873
326	MIMAT0018951
327	MIMAT0002828
328	MIMAT0007348
329	MIMAT0028216
330	MIMAT0022288
331	MIMAT0018105
332	MIMAT0026620
333	MIMAT0019756
334	MIMAT0027363
335	MIMAT0019735
336	MIMAT0019041
337	MIMAT0027592
338	MIMAT0004496
339	MIMAT0027620
340	MIMAT0028111
341	MIMAT0023700
342	MIMAT0019922
343	MIMAT0018076
344	MIMAT0015055
345	MIMAT0027565
346	MIMAT0015065
347	MIMAT0027439
348	MIMAT0023714
349	MIMAT0027511
350	MIMAT0021039
351	MIMAT0027353
352	MIMAT0020603
353	MIMAT0033692
354	MIMAT0003255
355	MIMAT0004804
356	MIMAT0002883
357	MIMAT0028115
358	MIMAT0027562
359	MIMAT0021128
360	MIMAT0003228
361	MIMAT0004913
362	MIMAT0002173
363	MIMAT0028124
364	MIMAT0005876
365	MIMAT0000710_MIMAT0022834
366	MIMAT0027355
367	MIMAT0018072
368	MIMAT0018945
369	MIMAT0027682
370	MIMAT0025478
371	MIMAT0007881
372	MIMAT0025856
373	MIMAT0010133
374	MIMAT0018968
375	MIMAT0018972
376	MIMAT0024782
377	MIMAT0027464
378	MIMAT0003258
379	MIMAT0022945
380	MIMAT0022946
381	MIMAT0003888
382	MIMAT0007884
383	MIMAT0014996
384	MIMAT0027442
385	MIMAT0023693
386	MIMAT0019883
387	MIMAT0015036
388	MIMAT0019018
389	MIMAT0032029
390	MIMAT0005459
391	MIMAT0027526
392	MIMAT0027568
393	MIMAT0027600
394	MIMAT0019219
395	MIMAT0004917
396	MIMAT0027491
397	MIMAT0025852
398	MIMAT0019956
399	MIMAT0016889
400	MIMAT0027356
401	MIMAT0027365
402	MIMAT0019207
403	MIMAT0004698
404	MIMAT0019793
405	MIMAT0019778
406	MIMAT0015058
407	MIMAT0005866
408	MIMAT0018077
409	MIMAT0003270
410	MIMAT0020956
411	MIMAT0018110
412	MIMAT0021079
413	MIMAT0027597
414	MIMAT0014977
415	MIMAT0027580
416	MIMAT0019887
417	MIMAT0019743
418	MIMAT0019777
419	MIMAT0022693
420	MIMAT0027484
421	MIMAT0019715
422	MIMAT0035704 0.06256
423	MIMAT0007890
424	MIMAT0002177
425	MIMAT0015069
426	MIMAT0027630
427	MIMAT0005572
428	MIMAT0016902
429	MIMAT0019740
430	MIMAT0027383
431	MIMAT0019808
432	MIMAT0015039
433	MIMAT0027690
434	MIMAT0016885
435	MIMAT0019864
436	MIMAT0005586
437	MIMAT0019045
438	MIMAT0004674
439	MIMAT0007892
440	MIMAT0019835
441	MIMAT0015056
442	MIMAT0019868
443	MIMAT0027514
444	MIMAT0005871
445	MIMAT0027596
446	MIMAT0025844
447	MIMAT0018192
448	MIMAT0029782
449	MIMAT0019844
450	MIMAT0027551
451	MIMAT0030422
452	MIMAT0003288
453	MIMAT0027377
454	MIMAT0005956
455	MIMAT0004595
456	MIMAT0015080
457	MIMAT0018114
458	MIMAT0022491
459	MIMAT0019928
460	MIMAT0019723
461	MIMAT0019762
462	MIMAT0026477
463	MIMAT0027567
464	MIMAT0015078
465	MIMAT0005905
466	MIMAT0004761
467	MIMAT0019053
468	MIMAT0019073
469	MIMAT0019203
470	MIMAT0009199
471	MIMAT0027558
472	MIMAT0019881
473	MIMAT0027656
474	MIMAT0027456
475	MIMAT0003289
476	MIMAT0005826
477	MIMAT0004609
478	MIMAT0027586
479	MIMAT0005935
480	MIMAT0019032
481	MIMAT0019078
482	MIMAT0026916
483	MIMAT0027494
484	MIMAT0004748
485	MIMAT0027433
486	MIMAT0019907
487	MIMAT0028109
488	MIMAT0005928
489	MIMAT0018965
490	MIMAT0016901
491	MIMAT0019016
492	MIMAT0027497
493	MIMAT0019044
494	MIMAT0005914
495	MIMAT0019838
496	MIMAT0030019
497	MIMAT0022301
498	MIMAT0019979
499	MIMAT0003880
500	MIMAT0018960
501	MIMAT0018111
502	MIMAT0019913
503	MIMAT0016852
504	MIMAT0026474
505	MIMAT0005865
506	MIMAT0018198
507	MIMAT0018002
508	MIMAT0010313
509	MIMAT0014998
510	MIMAT0002870
511	MIMAT0027570
512	MIMAT0019832
513	MIMAT0018078
514	MIMAT0013802
515	MIMAT0019739
516	MIMAT0027688
517	MIMAT0003223
518	MIMAT0030999
519	MIMAT0019826
520	MIMAT0019805
521	MIMAT0015070
522	MIMAT0023710
523	MIMAT0027379
524	MIMAT0016900
525	MIMAT0019853
526	MIMAT0022285
527	MIMAT0030414
528	MIMAT0018087
529	MIMAT0022291
530	MIMAT0019833
531	MIMAT0004610
532	MIMAT0019968
533	MIMAT0027590
534	MIMAT0018987
535	MIMAT0017990
536	MIMAT0018988
537	MIMAT0018352
538	MIMAT0018981
539	MIMAT0018979
540	MIMAT0027458
541	MIMAT0003274
542	MIMAT0027548
543	MIMAT0019878
544	MIMAT0021043
545	MIMAT0016877
546	MIMAT0018094
547	MIMAT0019013
548	MIMAT0027387
549	MIMAT0023711
550	MIMAT0018354
551	MIMAT0027493
552	MIMAT0018205
553	MIMAT0007883
554	MIMAT0022977
555	MIMAT0003220
556	MIMAT0018186
557	MIMAT0020924
558	MIMAT0019914
559	MIMAT0019964
560	MIMAT0004974
561	MIMAT0027482
562	MIMAT0005945
563	MIMAT0019931
564	MIMAT0019785
565	MIMAT0025854
566	MIMAT0002807
567	MIMAT0004796
568	MIMAT0018358
569	MIMAT0019788
570	MIMAT0005948
571	MIMAT0004922
572	MIMAT0027540
573	MIMAT0021119
574	MIMAT0030427
575	MIMAT0018065
576	MIMAT0017983
577	MIMAT0018104
578	MIMAT0018182
579	MIMAT0022941
580	MIMAT0023252
581	MIMAT0022712
582	MIMAT0027498
583	MIMAT0027538
584	MIMAT0019005
585	MIMAT0019337
586	MIMAT0026736
587	MIMAT0019845
588	MIMAT0022923
589	MIMAT0018993
590	MIMAT0017984
591	MIMAT0026559
592	MIMAT0023701
593	MIMAT0003287
594	MIMAT0022709
595	MIMAT0015082
596	MIMAT0026623
597	MIMAT0000432
598	MIMAT0005894
599	MIMAT0024599
600	MIMAT0031175
601	MIMAT0031016
602	MIMAT0027658
603	MIMAT0005909
604	MIMAT0028113
605	MIMAT0026612
606	MIMAT0015012
607	MIMAT0003221
608	MIMAT0019944
609	MIMAT0023116
610	MIMAT0019885
611	MIMAT0023704
612	MIMAT0018097
613	MIMAT0017988
614	MIMAT0004921
615	MIMAT0004568
616	MIMAT0019721
617	MIMAT0022861
618	MIMAT0019197
619	MIMAT0018971
620	MIMAT0009978
621	MIMAT0014983
622	MIMAT0004762
623	MIMAT0017986
624	MIMAT0022706
625	MIMAT0026621
626	MIMAT0018355
627	MIMAT0018095
628	MIMAT0019860
629	MIMAT0027506
630	MIMAT0019745
631	MIMAT0018961
632	MIMAT0005917
633	MIMAT0018994
634	MIMAT0018446_MIMAT0022723
635	MIMAT0019963
636	MIMAT0022728
637	MIMAT0022304
638	MIMAT0018946
639	MIMAT0026625
640	MIMAT0005933
641	MIMAT0022724
642	MIMAT0026765
643	MIMAT0014980
644	MIMAT0003333
645	MIMAT0004763
646	MIMAT0018091
647	MIMAT0005955
648	MIMAT0005913
649	MIMAT0019918
650	MIMAT0018199
651	MIMAT0018112
652	MIMAT0019936
653	MIMAT0004768
654	MIMAT0018202
655	MIMAT0022705
656	MIMAT0026737
657	MIMAT0018969
658	MIMAT0019872
659	MIMAT0005931
660	MIMAT0020959
661	MIMAT0005798
662	MIMAT0019897
663	MIMAT0022965
664	MIMAT0019790
665	MIMAT0004798
666	MIMAT0018989_MIMAT0022707
667	MIMAT0026624
668	MIMAT0019784
669	MIMAT0006767
670	MIMAT0003225
671	MIMAT0000276
672	MIMAT0005932
673	MIMAT0004600
674	MIMAT0022722_MIMAT0022733_MIMAT0022739
675	MIMAT0017985
676	MIMAT0022270
677	MIMAT0019736
678	MIMAT0026722
679	MIMAT0004956
680	MIMAT0004567
681	MIMAT0004601
682	MIMAT0005944
683	MIMAT0005934
684	MIMAT0022493
685	MIMAT0015042
686	MIMAT0022303
687	MIMAT0022470
688	MIMAT0018974
689	MIMAT0030988
690	MIMAT0019801
691	MIMAT0003275
692	MIMAT0014991
693	MIMAT0019816
694	MIMAT0022269
695	MIMAT0022299
696	MIMAT0019974
697	MIMAT0009979
698	MIMAT0004929
699	MIMAT0003885
700	MIMAT0005896
701	MIMAT0015013
702	MIMAT0017995
703	MIMAT0000241
704	MIMAT0022476
705	MIMAT0022300
706	MIMAT0032114_MIMAT0032115
707	MIMAT0019951
708	MIMAT0025480
709	MIMAT0015086
710	MIMAT0031003
711	MIMAT0019046
712	MIMAT0005916
713	MIMAT0022471
714	MIMAT0020541
715	MIMAT0019906
716	MIMAT0019934
