# Supplementary material for: Identifying the Signatures and Rules of Circulating Extracellular MicroRNA for Distinguishing Cancer Subtypes
Source: Front Genet. 2021 Mar 9;12:651610. doi: 10.3389/fgene.2021.651610 (PMC7985347; doi:10.3389/fgene.2021.651610)
Supplement: Supplementary Table 2 — Performance of IFS with different classifiers. [file Table_2.xlsx]

## Sheet: Table S3
Rules_0	passed counts:2524
node_0: feature_name=MIMAT0005582	feature_id[16].value > threshold=11.565000057220459
node_632: feature_name=MIMAT0023713	feature_id[1].value <= threshold=11.519500255584717
node_633: feature_name=MIMAT0019071	feature_id[2].value <= threshold=13.486499786376953
Class: non-Cancer
Rules_1	passed counts:108
node_0: feature_name=MIMAT0005582	feature_id[16].value <= threshold=11.565000057220459
node_1: feature_name=MIMAT0022259	feature_id[0].value <= threshold=11.164499759674072
node_2: feature_name=MIMAT0005951	feature_id[22].value <= threshold=8.657000064849854
node_3: feature_name=MIMAT0027488	feature_id[11].value > threshold=7.646500110626221
node_13: feature_name=MIMAT0022947	feature_id[24].value <= threshold=7.671499967575073
node_14: feature_name=MIMAT0005582	feature_id[16].value > threshold=10.728000164031982
node_24: feature_name=MIMAT0019774	feature_id[59].value > threshold=4.04449999332428
node_28: feature_name=MIMAT0024615	feature_id[47].value > threshold=3.802999973297119
node_30: feature_name=MIMAT0015079	feature_id[58].value > threshold=4.946000099182129
node_32: feature_name=MIMAT0024615	feature_id[47].value <= threshold=14.313499927520752
node_33: feature_name=MIMAT0004970	feature_id[14].value > threshold=-1.6044999957084656
node_35: feature_name=MIMAT0022947	feature_id[24].value <= threshold=7.359999895095825
node_36: feature_name=MIMAT0004792	feature_id[36].value <= threshold=10.907999992370605
node_37: feature_name=MIMAT0005880	feature_id[12].value > threshold=-2.8769999742507935
node_41: feature_name=MIMAT0031119	feature_id[40].value > threshold=0.09299999848008156
Class: non-Cancer
Rules_2	passed counts:102
node_0: feature_name=MIMAT0005582	feature_id[16].value <= threshold=11.565000057220459
node_1: feature_name=MIMAT0022259	feature_id[0].value > threshold=11.164499759674072
node_141: feature_name=MIMAT0019776	feature_id[6].value <= threshold=8.92799997329712
node_142: feature_name=MIMAT0015079	feature_id[58].value <= threshold=9.325500011444092
node_143: feature_name=MIMAT0000690	feature_id[68].value > threshold=7.583999872207642
node_195: feature_name=MIMAT0023712	feature_id[26].value <= threshold=12.260499954223633
node_196: feature_name=MIMAT0022943	feature_id[42].value > threshold=12.048500061035156
node_224: feature_name=MIMAT0000069	feature_id[25].value <= threshold=6.688999891281128
node_225: feature_name=MIMAT0005582	feature_id[16].value > threshold=10.677000045776367
node_235: feature_name=MIMAT0022742	feature_id[32].value > threshold=7.825999975204468
node_253: feature_name=MIMAT0016880	feature_id[53].value > threshold=-0.14200000371783972
node_261: feature_name=MIMAT0027468	feature_id[70].value <= threshold=11.90149974822998
node_262: feature_name=MIMAT0027474	feature_id[37].value <= threshold=9.595499992370605
node_263: feature_name=MIMAT0000278	feature_id[8].value <= threshold=6.8424999713897705
node_264: feature_name=MIMAT0001631	feature_id[67].value > threshold=5.059999942779541
node_274: feature_name=MIMAT0005867	feature_id[69].value <= threshold=10.42199993133545
node_275: feature_name=MIMAT0025847	feature_id[71].value <= threshold=7.800999879837036
node_276: feature_name=MIMAT0005922	feature_id[19].value <= threshold=11.029500007629395
node_277: feature_name=MIMAT0022947	feature_id[24].value <= threshold=9.605000019073486
Class: Ovarian Cancer
Rules_3	passed counts:75
node_0: feature_name=MIMAT0005582	feature_id[16].value <= threshold=11.565000057220459
node_1: feature_name=MIMAT0022259	feature_id[0].value > threshold=11.164499759674072
node_141: feature_name=MIMAT0019776	feature_id[6].value > threshold=8.92799997329712
node_497: feature_name=MIMAT0023712	feature_id[26].value > threshold=11.466000080108643
node_527: feature_name=MIMAT0018085	feature_id[30].value <= threshold=12.471499919891357
node_528: feature_name=MIMAT0022713	feature_id[48].value <= threshold=8.010499954223633
node_529: feature_name=MIMAT0005880	feature_id[12].value <= threshold=10.942500114440918
node_530: feature_name=MIMAT0018003	feature_id[31].value > threshold=6.643999814987183
node_534: feature_name=MIMAT0019903	feature_id[52].value > threshold=9.095499992370605
node_542: feature_name=MIMAT0023712	feature_id[26].value <= threshold=12.148000240325928
node_543: feature_name=MIMAT0000440	feature_id[29].value > threshold=6.503999948501587
node_549: feature_name=MIMAT0018976	feature_id[38].value > threshold=11.323999881744385
node_553: feature_name=MIMAT0006764	feature_id[56].value > threshold=0.5610000193119049
Class: Lung Cancer
Rules_4	passed counts:73
node_0: feature_name=MIMAT0005582	feature_id[16].value <= threshold=11.565000057220459
node_1: feature_name=MIMAT0022259	feature_id[0].value > threshold=11.164499759674072
node_141: feature_name=MIMAT0019776	feature_id[6].value > threshold=8.92799997329712
node_497: feature_name=MIMAT0023712	feature_id[26].value <= threshold=11.466000080108643
node_498: feature_name=MIMAT0023713	feature_id[1].value <= threshold=11.33050012588501
node_499: feature_name=MIMAT0022947	feature_id[24].value <= threshold=8.366499900817871
node_500: feature_name=MIMAT0005898	feature_id[10].value <= threshold=11.867499828338623
node_501: feature_name=MIMAT0000425	feature_id[73].value <= threshold=7.354000091552734
node_502: feature_name=MIMAT0025847	feature_id[71].value > threshold=5.346999883651733
node_504: feature_name=MIMAT0019071	feature_id[2].value <= threshold=15.371000289916992
node_505: feature_name=MIMAT0000725	feature_id[64].value > threshold=5.983000040054321
Class: Gastric Cancer
Rules_5	passed counts:64
node_0: feature_name=MIMAT0005582	feature_id[16].value <= threshold=11.565000057220459
node_1: feature_name=MIMAT0022259	feature_id[0].value <= threshold=11.164499759674072
node_2: feature_name=MIMAT0005951	feature_id[22].value > threshold=8.657000064849854
node_72: feature_name=MIMAT0027670	feature_id[55].value > threshold=10.670499801635742
node_78: feature_name=MIMAT0019957	feature_id[9].value <= threshold=6.530500173568726
node_79: feature_name=MIMAT0005582	feature_id[16].value > threshold=10.684999942779541
node_89: feature_name=MIMAT0003320	feature_id[65].value <= threshold=3.9714999198913574
node_90: feature_name=MIMAT0027500	feature_id[5].value > threshold=7.868499994277954
node_98: feature_name=MIMAT0023713	feature_id[1].value > threshold=11.364500045776367
node_100: feature_name=MIMAT0031119	feature_id[40].value <= threshold=6.063000202178955
node_101: feature_name=MIMAT0027474	feature_id[37].value <= threshold=9.877500057220459
node_102: feature_name=MIMAT0000461	feature_id[13].value > threshold=-2.1990000009536743
node_104: feature_name=MIMAT0019776	feature_id[6].value > threshold=4.539000034332275
node_106: feature_name=MIMAT0007347	feature_id[51].value > threshold=10.850500106811523
Class: Breast Cancer
Rules_6	passed counts:50
node_0: feature_name=MIMAT0005582	feature_id[16].value <= threshold=11.565000057220459
node_1: feature_name=MIMAT0022259	feature_id[0].value > threshold=11.164499759674072
node_141: feature_name=MIMAT0019776	feature_id[6].value > threshold=8.92799997329712
node_497: feature_name=MIMAT0023712	feature_id[26].value > threshold=11.466000080108643
node_527: feature_name=MIMAT0018085	feature_id[30].value > threshold=12.471499919891357
node_587: feature_name=MIMAT0027430	feature_id[28].value <= threshold=9.936999797821045
node_588: feature_name=MIMAT0019806	feature_id[72].value > threshold=8.436999797821045
node_590: feature_name=MIMAT0000440	feature_id[29].value > threshold=5.772500038146973
node_594: feature_name=MIMAT0000510	feature_id[27].value > threshold=5.995000123977661
node_596: feature_name=MIMAT0005951	feature_id[22].value <= threshold=9.209499835968018
node_597: feature_name=MIMAT0019957	feature_id[9].value > threshold=6.079499959945679
node_599: feature_name=MIMAT0018976	feature_id[38].value > threshold=11.236500263214111
Class: Colorectal Cancer
Rules_7	passed counts:47
node_0: feature_name=MIMAT0005582	feature_id[16].value <= threshold=11.565000057220459
node_1: feature_name=MIMAT0022259	feature_id[0].value > threshold=11.164499759674072
node_141: feature_name=MIMAT0019776	feature_id[6].value <= threshold=8.92799997329712
node_142: feature_name=MIMAT0015079	feature_id[58].value <= threshold=9.325500011444092
node_143: feature_name=MIMAT0000690	feature_id[68].value > threshold=7.583999872207642
node_195: feature_name=MIMAT0023712	feature_id[26].value > threshold=12.260499954223633
node_313: feature_name=MIMAT0027392	feature_id[3].value <= threshold=6.889500141143799
node_314: feature_name=MIMAT0027468	feature_id[70].value <= threshold=11.351999759674072
node_315: feature_name=MIMAT0022259	feature_id[0].value <= threshold=14.10699987411499
node_316: feature_name=MIMAT0022742	feature_id[32].value > threshold=7.650000095367432
node_328: feature_name=MIMAT0027468	feature_id[70].value > threshold=10.804500102996826
node_332: feature_name=MIMAT0027488	feature_id[11].value > threshold=6.813499927520752
node_334: feature_name=MIMAT0019855	feature_id[61].value > threshold=-0.6720000207424164
node_336: feature_name=MIMAT0023713	feature_id[1].value > threshold=10.603000164031982
node_338: feature_name=MIMAT0004970	feature_id[14].value <= threshold=5.9695000648498535
Class: Ovarian Cancer
Rules_8	passed counts:37
node_0: feature_name=MIMAT0005582	feature_id[16].value <= threshold=11.565000057220459
node_1: feature_name=MIMAT0022259	feature_id[0].value > threshold=11.164499759674072
node_141: feature_name=MIMAT0019776	feature_id[6].value <= threshold=8.92799997329712
node_142: feature_name=MIMAT0015079	feature_id[58].value <= threshold=9.325500011444092
node_143: feature_name=MIMAT0000690	feature_id[68].value <= threshold=7.583999872207642
node_144: feature_name=MIMAT0027392	feature_id[3].value > threshold=6.51200008392334
node_158: feature_name=MIMAT0000461	feature_id[13].value > threshold=5.103499889373779
node_190: feature_name=MIMAT0000100	feature_id[23].value > threshold=1.8460000194609165
node_192: feature_name=MIMAT0018976	feature_id[38].value <= threshold=13.054999828338623
Class: Pancreatic Cancer
Rules_9	passed counts:35
node_0: feature_name=MIMAT0005582	feature_id[16].value <= threshold=11.565000057220459
node_1: feature_name=MIMAT0022259	feature_id[0].value > threshold=11.164499759674072
node_141: feature_name=MIMAT0019776	feature_id[6].value <= threshold=8.92799997329712
node_142: feature_name=MIMAT0015079	feature_id[58].value > threshold=9.325500011444092
node_470: feature_name=MIMAT0004514	feature_id[57].value > threshold=2.9735000133514404
node_482: feature_name=MIMAT0027500	feature_id[5].value <= threshold=8.173500061035156
node_483: feature_name=MIMAT0004792	feature_id[36].value > threshold=9.46049976348877
node_493: feature_name=MIMAT0028119	feature_id[60].value <= threshold=8.446000099182129
Class: Sarcoma
Rules_10	passed counts:32
node_0: feature_name=MIMAT0005582	feature_id[16].value <= threshold=11.565000057220459
node_1: feature_name=MIMAT0022259	feature_id[0].value > threshold=11.164499759674072
node_141: feature_name=MIMAT0019776	feature_id[6].value <= threshold=8.92799997329712
node_142: feature_name=MIMAT0015079	feature_id[58].value <= threshold=9.325500011444092
node_143: feature_name=MIMAT0000690	feature_id[68].value > threshold=7.583999872207642
node_195: feature_name=MIMAT0023712	feature_id[26].value > threshold=12.260499954223633
node_313: feature_name=MIMAT0027392	feature_id[3].value > threshold=6.889500141143799
node_391: feature_name=MIMAT0000690	feature_id[68].value > threshold=8.239500045776367
node_429: feature_name=MIMAT0022259	feature_id[0].value <= threshold=15.041499614715576
node_430: feature_name=MIMAT0027420	feature_id[41].value > threshold=-0.24949999898672104
node_432: feature_name=MIMAT0019903	feature_id[52].value > threshold=8.243500232696533
node_434: feature_name=MIMAT0027670	feature_id[55].value > threshold=11.031499862670898
node_442: feature_name=MIMAT0005922	feature_id[19].value <= threshold=11.166999816894531
node_443: feature_name=MIMAT0031119	feature_id[40].value > threshold=4.335000038146973
node_451: feature_name=MIMAT0003320	feature_id[65].value <= threshold=5.7230000495910645
node_452: feature_name=MIMAT0000725	feature_id[64].value > threshold=6.857500076293945
Class: Ovarian Cancer
Rules_11	passed counts:30
node_0: feature_name=MIMAT0005582	feature_id[16].value > threshold=11.565000057220459
node_632: feature_name=MIMAT0023713	feature_id[1].value > threshold=11.519500255584717
node_640: feature_name=MIMAT0000100	feature_id[23].value > threshold=4.1605000495910645
node_654: feature_name=MIMAT0027392	feature_id[3].value <= threshold=7.494500160217285
node_655: feature_name=MIMAT0022742	feature_id[32].value > threshold=6.577500104904175
Class: Sarcoma
Rules_12	passed counts:28
node_0: feature_name=MIMAT0005582	feature_id[16].value <= threshold=11.565000057220459
node_1: feature_name=MIMAT0022259	feature_id[0].value > threshold=11.164499759674072
node_141: feature_name=MIMAT0019776	feature_id[6].value <= threshold=8.92799997329712
node_142: feature_name=MIMAT0015079	feature_id[58].value <= threshold=9.325500011444092
node_143: feature_name=MIMAT0000690	feature_id[68].value > threshold=7.583999872207642
node_195: feature_name=MIMAT0023712	feature_id[26].value > threshold=12.260499954223633
node_313: feature_name=MIMAT0027392	feature_id[3].value > threshold=6.889500141143799
node_391: feature_name=MIMAT0000690	feature_id[68].value <= threshold=8.239500045776367
node_392: feature_name=MIMAT0027474	feature_id[37].value > threshold=8.894999980926514
node_410: feature_name=MIMAT0000278	feature_id[8].value > threshold=5.543499946594238
node_418: feature_name=MIMAT0004970	feature_id[14].value > threshold=0.023000001907348633
node_422: feature_name=MIMAT0005582	feature_id[16].value <= threshold=11.27150011062622
node_423: feature_name=MIMAT0022742	feature_id[32].value <= threshold=9.893499851226807
Class: Pancreatic Cancer
Rules_13	passed counts:20
node_0: feature_name=MIMAT0005582	feature_id[16].value <= threshold=11.565000057220459
node_1: feature_name=MIMAT0022259	feature_id[0].value > threshold=11.164499759674072
node_141: feature_name=MIMAT0019776	feature_id[6].value <= threshold=8.92799997329712
node_142: feature_name=MIMAT0015079	feature_id[58].value <= threshold=9.325500011444092
node_143: feature_name=MIMAT0000690	feature_id[68].value > threshold=7.583999872207642
node_195: feature_name=MIMAT0023712	feature_id[26].value > threshold=12.260499954223633
node_313: feature_name=MIMAT0027392	feature_id[3].value <= threshold=6.889500141143799
node_314: feature_name=MIMAT0027468	feature_id[70].value > threshold=11.351999759674072
node_358: feature_name=MIMAT0016916	feature_id[63].value > threshold=7.312000036239624
node_386: feature_name=MIMAT0000425	feature_id[73].value > threshold=-0.2224999964237213
node_388: feature_name=MIMAT0027474	feature_id[37].value <= threshold=9.405499935150146
Class: Esophageal Cancer
Rules_14	passed counts:18
node_0: feature_name=MIMAT0005582	feature_id[16].value <= threshold=11.565000057220459
node_1: feature_name=MIMAT0022259	feature_id[0].value <= threshold=11.164499759674072
node_2: feature_name=MIMAT0005951	feature_id[22].value > threshold=8.657000064849854
node_72: feature_name=MIMAT0027670	feature_id[55].value > threshold=10.670499801635742
node_78: feature_name=MIMAT0019957	feature_id[9].value <= threshold=6.530500173568726
node_79: feature_name=MIMAT0005582	feature_id[16].value > threshold=10.684999942779541
node_89: feature_name=MIMAT0003320	feature_id[65].value > threshold=3.9714999198913574
node_115: feature_name=MIMAT0022943	feature_id[42].value > threshold=12.236000061035156
node_127: feature_name=MIMAT0018085	feature_id[30].value <= threshold=12.1875
node_128: feature_name=MIMAT0019776	feature_id[6].value > threshold=6.341000080108643
node_130: feature_name=MIMAT0000101	feature_id[35].value > threshold=-0.38100000843405724
Class: Breast Cancer
Rules_15	passed counts:17
node_0: feature_name=MIMAT0005582	feature_id[16].value <= threshold=11.565000057220459
node_1: feature_name=MIMAT0022259	feature_id[0].value <= threshold=11.164499759674072
node_2: feature_name=MIMAT0005951	feature_id[22].value > threshold=8.657000064849854
node_72: feature_name=MIMAT0027670	feature_id[55].value <= threshold=10.670499801635742
node_73: feature_name=MIMAT0016880	feature_id[53].value > threshold=2.241500049829483
Class: non-Cancer
Rules_16	passed counts:16
node_0: feature_name=MIMAT0005582	feature_id[16].value <= threshold=11.565000057220459
node_1: feature_name=MIMAT0022259	feature_id[0].value > threshold=11.164499759674072
node_141: feature_name=MIMAT0019776	feature_id[6].value <= threshold=8.92799997329712
node_142: feature_name=MIMAT0015079	feature_id[58].value <= threshold=9.325500011444092
node_143: feature_name=MIMAT0000690	feature_id[68].value > threshold=7.583999872207642
node_195: feature_name=MIMAT0023712	feature_id[26].value > threshold=12.260499954223633
node_313: feature_name=MIMAT0027392	feature_id[3].value > threshold=6.889500141143799
node_391: feature_name=MIMAT0000690	feature_id[68].value <= threshold=8.239500045776367
node_392: feature_name=MIMAT0027474	feature_id[37].value <= threshold=8.894999980926514
node_393: feature_name=MIMAT0000440	feature_id[29].value <= threshold=7.227499961853027
node_394: feature_name=MIMAT0027504	feature_id[39].value > threshold=8.881500244140625
node_402: feature_name=MIMAT0004970	feature_id[14].value > threshold=-0.8209999799728394
node_404: feature_name=MIMAT0005582	feature_id[16].value > threshold=11.016499996185303
node_406: feature_name=MIMAT0004792	feature_id[36].value > threshold=9.60699987411499
Class: Hepatocellular Carcinoma
Rules_17	passed counts:16
node_0: feature_name=MIMAT0005582	feature_id[16].value <= threshold=11.565000057220459
node_1: feature_name=MIMAT0022259	feature_id[0].value <= threshold=11.164499759674072
node_2: feature_name=MIMAT0005951	feature_id[22].value > threshold=8.657000064849854
node_72: feature_name=MIMAT0027670	feature_id[55].value > threshold=10.670499801635742
node_78: feature_name=MIMAT0019957	feature_id[9].value > threshold=6.530500173568726
node_136: feature_name=MIMAT0027474	feature_id[37].value > threshold=8.876999855041504
node_138: feature_name=MIMAT0005582	feature_id[16].value > threshold=10.579999923706055
Class: non-Cancer
Rules_18	passed counts:16
node_0: feature_name=MIMAT0005582	feature_id[16].value <= threshold=11.565000057220459
node_1: feature_name=MIMAT0022259	feature_id[0].value <= threshold=11.164499759674072
node_2: feature_name=MIMAT0005951	feature_id[22].value > threshold=8.657000064849854
node_72: feature_name=MIMAT0027670	feature_id[55].value > threshold=10.670499801635742
node_78: feature_name=MIMAT0019957	feature_id[9].value <= threshold=6.530500173568726
node_79: feature_name=MIMAT0005582	feature_id[16].value > threshold=10.684999942779541
node_89: feature_name=MIMAT0003320	feature_id[65].value > threshold=3.9714999198913574
node_115: feature_name=MIMAT0022943	feature_id[42].value <= threshold=12.236000061035156
node_116: feature_name=MIMAT0018085	feature_id[30].value > threshold=11.50600004196167
node_120: feature_name=MIMAT0031000	feature_id[4].value <= threshold=7.835500001907349
node_121: feature_name=MIMAT0022742	feature_id[32].value <= threshold=8.502500295639038
node_122: feature_name=MIMAT0006764	feature_id[56].value > threshold=0.8769999891519547
Class: non-Cancer
Rules_19	passed counts:15
node_0: feature_name=MIMAT0005582	feature_id[16].value <= threshold=11.565000057220459
node_1: feature_name=MIMAT0022259	feature_id[0].value > threshold=11.164499759674072
node_141: feature_name=MIMAT0019776	feature_id[6].value <= threshold=8.92799997329712
node_142: feature_name=MIMAT0015079	feature_id[58].value <= threshold=9.325500011444092
node_143: feature_name=MIMAT0000690	feature_id[68].value <= threshold=7.583999872207642
node_144: feature_name=MIMAT0027392	feature_id[3].value > threshold=6.51200008392334
node_158: feature_name=MIMAT0000461	feature_id[13].value <= threshold=5.103499889373779
node_159: feature_name=MIMAT0016879	feature_id[21].value > threshold=7.664499998092651
node_163: feature_name=MIMAT0000461	feature_id[13].value > threshold=-0.8289999961853027
node_165: feature_name=MIMAT0000425	feature_id[73].value > threshold=0.07349997758865356
node_169: feature_name=MIMAT0023713	feature_id[1].value > threshold=11.226000308990479
node_179: feature_name=MIMAT0015072	feature_id[20].value <= threshold=5.565500020980835
node_180: feature_name=MIMAT0003320	feature_id[65].value <= threshold=6.131500005722046
Class: Pancreatic Cancer
Rules_20	passed counts:13
node_0: feature_name=MIMAT0005582	feature_id[16].value <= threshold=11.565000057220459
node_1: feature_name=MIMAT0022259	feature_id[0].value > threshold=11.164499759674072
node_141: feature_name=MIMAT0019776	feature_id[6].value <= threshold=8.92799997329712
node_142: feature_name=MIMAT0015079	feature_id[58].value <= threshold=9.325500011444092
node_143: feature_name=MIMAT0000690	feature_id[68].value > threshold=7.583999872207642
node_195: feature_name=MIMAT0023712	feature_id[26].value <= threshold=12.260499954223633
node_196: feature_name=MIMAT0022943	feature_id[42].value > threshold=12.048500061035156
node_224: feature_name=MIMAT0000069	feature_id[25].value <= threshold=6.688999891281128
node_225: feature_name=MIMAT0005582	feature_id[16].value > threshold=10.677000045776367
node_235: feature_name=MIMAT0022742	feature_id[32].value > threshold=7.825999975204468
node_253: feature_name=MIMAT0016880	feature_id[53].value > threshold=-0.14200000371783972
node_261: feature_name=MIMAT0027468	feature_id[70].value <= threshold=11.90149974822998
node_262: feature_name=MIMAT0027474	feature_id[37].value > threshold=9.595499992370605
node_290: feature_name=MIMAT0031000	feature_id[4].value > threshold=8.770500183105469
node_292: feature_name=MIMAT0001631	feature_id[67].value <= threshold=10.340999603271484
node_293: feature_name=MIMAT0000062	feature_id[50].value <= threshold=5.396500110626221
Class: Ovarian Cancer
Rules_21	passed counts:13
node_0: feature_name=MIMAT0005582	feature_id[16].value <= threshold=11.565000057220459
node_1: feature_name=MIMAT0022259	feature_id[0].value <= threshold=11.164499759674072
node_2: feature_name=MIMAT0005951	feature_id[22].value <= threshold=8.657000064849854
node_3: feature_name=MIMAT0027488	feature_id[11].value > threshold=7.646500110626221
node_13: feature_name=MIMAT0022947	feature_id[24].value <= threshold=7.671499967575073
node_14: feature_name=MIMAT0005582	feature_id[16].value > threshold=10.728000164031982
node_24: feature_name=MIMAT0019774	feature_id[59].value > threshold=4.04449999332428
node_28: feature_name=MIMAT0024615	feature_id[47].value > threshold=3.802999973297119
node_30: feature_name=MIMAT0015079	feature_id[58].value > threshold=4.946000099182129
node_32: feature_name=MIMAT0024615	feature_id[47].value <= threshold=14.313499927520752
node_33: feature_name=MIMAT0004970	feature_id[14].value > threshold=-1.6044999957084656
node_35: feature_name=MIMAT0022947	feature_id[24].value > threshold=7.359999895095825
node_47: feature_name=MIMAT0019776	feature_id[6].value > threshold=6.926499843597412
node_51: feature_name=MIMAT0022947	feature_id[24].value > threshold=7.376499891281128
Class: non-Cancer
Rules_22	passed counts:12
node_0: feature_name=MIMAT0005582	feature_id[16].value <= threshold=11.565000057220459
node_1: feature_name=MIMAT0022259	feature_id[0].value > threshold=11.164499759674072
node_141: feature_name=MIMAT0019776	feature_id[6].value > threshold=8.92799997329712
node_497: feature_name=MIMAT0023712	feature_id[26].value > threshold=11.466000080108643
node_527: feature_name=MIMAT0018085	feature_id[30].value > threshold=12.471499919891357
node_587: feature_name=MIMAT0027430	feature_id[28].value > threshold=9.936999797821045
node_607: feature_name=MIMAT0023712	feature_id[26].value <= threshold=11.798500061035156
node_608: feature_name=MIMAT0019229	feature_id[49].value <= threshold=11.16599988937378
node_609: feature_name=MIMAT0000425	feature_id[73].value > threshold=0.5454999655485153
Class: Gastric Cancer
Rules_23	passed counts:11
node_0: feature_name=MIMAT0005582	feature_id[16].value <= threshold=11.565000057220459
node_1: feature_name=MIMAT0022259	feature_id[0].value > threshold=11.164499759674072
node_141: feature_name=MIMAT0019776	feature_id[6].value > threshold=8.92799997329712
node_497: feature_name=MIMAT0023712	feature_id[26].value > threshold=11.466000080108643
node_527: feature_name=MIMAT0018085	feature_id[30].value <= threshold=12.471499919891357
node_528: feature_name=MIMAT0022713	feature_id[48].value <= threshold=8.010499954223633
node_529: feature_name=MIMAT0005880	feature_id[12].value <= threshold=10.942500114440918
node_530: feature_name=MIMAT0018003	feature_id[31].value > threshold=6.643999814987183
node_534: feature_name=MIMAT0019903	feature_id[52].value <= threshold=9.095499992370605
node_535: feature_name=MIMAT0023713	feature_id[1].value <= threshold=11.342999935150146
node_536: feature_name=MIMAT0022947	feature_id[24].value <= threshold=8.062000274658203
Class: Lung Cancer
Rules_24	passed counts:11
node_0: feature_name=MIMAT0005582	feature_id[16].value <= threshold=11.565000057220459
node_1: feature_name=MIMAT0022259	feature_id[0].value > threshold=11.164499759674072
node_141: feature_name=MIMAT0019776	feature_id[6].value > threshold=8.92799997329712
node_497: feature_name=MIMAT0023712	feature_id[26].value <= threshold=11.466000080108643
node_498: feature_name=MIMAT0023713	feature_id[1].value > threshold=11.33050012588501
Class: Colorectal Cancer
Rules_25	passed counts:11
node_0: feature_name=MIMAT0005582	feature_id[16].value <= threshold=11.565000057220459
node_1: feature_name=MIMAT0022259	feature_id[0].value > threshold=11.164499759674072
node_141: feature_name=MIMAT0019776	feature_id[6].value <= threshold=8.92799997329712
node_142: feature_name=MIMAT0015079	feature_id[58].value <= threshold=9.325500011444092
node_143: feature_name=MIMAT0000690	feature_id[68].value > threshold=7.583999872207642
node_195: feature_name=MIMAT0023712	feature_id[26].value > threshold=12.260499954223633
node_313: feature_name=MIMAT0027392	feature_id[3].value <= threshold=6.889500141143799
node_314: feature_name=MIMAT0027468	feature_id[70].value > threshold=11.351999759674072
node_358: feature_name=MIMAT0016916	feature_id[63].value <= threshold=7.312000036239624
node_359: feature_name=MIMAT0000725	feature_id[64].value > threshold=6.501499891281128
node_367: feature_name=MIMAT0000062	feature_id[50].value > threshold=0.4580000042915344
node_371: feature_name=MIMAT0019774	feature_id[59].value <= threshold=6.699000120162964
node_372: feature_name=MIMAT0005582	feature_id[16].value <= threshold=11.328499794006348
node_373: feature_name=MIMAT0023712	feature_id[26].value > threshold=12.284500122070312
Class: Ovarian Cancer
Rules_26	passed counts:10
node_0: feature_name=MIMAT0005582	feature_id[16].value > threshold=11.565000057220459
node_632: feature_name=MIMAT0023713	feature_id[1].value > threshold=11.519500255584717
node_640: feature_name=MIMAT0000100	feature_id[23].value <= threshold=4.1605000495910645
node_641: feature_name=MIMAT0005792	feature_id[34].value <= threshold=5.187999963760376
node_642: feature_name=MIMAT0027488	feature_id[11].value > threshold=7.4105000495910645
node_648: feature_name=MIMAT0019071	feature_id[2].value <= threshold=13.863500118255615
Class: non-Cancer
Rules_27	passed counts:10
node_0: feature_name=MIMAT0005582	feature_id[16].value <= threshold=11.565000057220459
node_1: feature_name=MIMAT0022259	feature_id[0].value > threshold=11.164499759674072
node_141: feature_name=MIMAT0019776	feature_id[6].value > threshold=8.92799997329712
node_497: feature_name=MIMAT0023712	feature_id[26].value > threshold=11.466000080108643
node_527: feature_name=MIMAT0018085	feature_id[30].value <= threshold=12.471499919891357
node_528: feature_name=MIMAT0022713	feature_id[48].value > threshold=8.010499954223633
node_568: feature_name=MIMAT0022259	feature_id[0].value <= threshold=14.377500057220459
node_569: feature_name=MIMAT0015072	feature_id[20].value <= threshold=6.80649995803833
Class: Hepatocellular Carcinoma
Rules_28	passed counts:9
node_0: feature_name=MIMAT0005582	feature_id[16].value <= threshold=11.565000057220459
node_1: feature_name=MIMAT0022259	feature_id[0].value > threshold=11.164499759674072
node_141: feature_name=MIMAT0019776	feature_id[6].value > threshold=8.92799997329712
node_497: feature_name=MIMAT0023712	feature_id[26].value > threshold=11.466000080108643
node_527: feature_name=MIMAT0018085	feature_id[30].value > threshold=12.471499919891357
node_587: feature_name=MIMAT0027430	feature_id[28].value > threshold=9.936999797821045
node_607: feature_name=MIMAT0023712	feature_id[26].value > threshold=11.798500061035156
node_615: feature_name=MIMAT0022259	feature_id[0].value <= threshold=14.372499942779541
node_616: feature_name=MIMAT0019947	feature_id[7].value > threshold=8.253000020980835
Class: Hepatocellular Carcinoma
Rules_29	passed counts:9
node_0: feature_name=MIMAT0005582	feature_id[16].value <= threshold=11.565000057220459
node_1: feature_name=MIMAT0022259	feature_id[0].value > threshold=11.164499759674072
node_141: feature_name=MIMAT0019776	feature_id[6].value <= threshold=8.92799997329712
node_142: feature_name=MIMAT0015079	feature_id[58].value <= threshold=9.325500011444092
node_143: feature_name=MIMAT0000690	feature_id[68].value <= threshold=7.583999872207642
node_144: feature_name=MIMAT0027392	feature_id[3].value <= threshold=6.51200008392334
node_145: feature_name=MIMAT0000100	feature_id[23].value <= threshold=4.924000024795532
node_146: feature_name=MIMAT0027420	feature_id[41].value > threshold=-0.5275000035762787
node_148: feature_name=MIMAT0004982	feature_id[44].value <= threshold=7.0284998416900635
node_149: feature_name=MIMAT0022742	feature_id[32].value > threshold=7.190500020980835
Class: Ovarian Cancer
Rules_30	passed counts:8
node_0: feature_name=MIMAT0005582	feature_id[16].value <= threshold=11.565000057220459
node_1: feature_name=MIMAT0022259	feature_id[0].value > threshold=11.164499759674072
node_141: feature_name=MIMAT0019776	feature_id[6].value <= threshold=8.92799997329712
node_142: feature_name=MIMAT0015079	feature_id[58].value > threshold=9.325500011444092
node_470: feature_name=MIMAT0004514	feature_id[57].value <= threshold=2.9735000133514404
node_471: feature_name=MIMAT0027488	feature_id[11].value > threshold=7.221999883651733
node_473: feature_name=MIMAT0004982	feature_id[44].value > threshold=5.10699987411499
node_477: feature_name=MIMAT0027468	feature_id[70].value <= threshold=11.898499965667725
Class: Ovarian Cancer
Rules_31	passed counts:8
node_0: feature_name=MIMAT0005582	feature_id[16].value <= threshold=11.565000057220459
node_1: feature_name=MIMAT0022259	feature_id[0].value > threshold=11.164499759674072
node_141: feature_name=MIMAT0019776	feature_id[6].value <= threshold=8.92799997329712
node_142: feature_name=MIMAT0015079	feature_id[58].value <= threshold=9.325500011444092
node_143: feature_name=MIMAT0000690	feature_id[68].value > threshold=7.583999872207642
node_195: feature_name=MIMAT0023712	feature_id[26].value > threshold=12.260499954223633
node_313: feature_name=MIMAT0027392	feature_id[3].value <= threshold=6.889500141143799
node_314: feature_name=MIMAT0027468	feature_id[70].value > threshold=11.351999759674072
node_358: feature_name=MIMAT0016916	feature_id[63].value <= threshold=7.312000036239624
node_359: feature_name=MIMAT0000725	feature_id[64].value <= threshold=6.501499891281128
node_360: feature_name=MIMAT0027474	feature_id[37].value <= threshold=8.773499965667725
node_361: feature_name=MIMAT0027488	feature_id[11].value > threshold=7.053499937057495
Class: Esophageal Cancer
Rules_32	passed counts:8
node_0: feature_name=MIMAT0005582	feature_id[16].value <= threshold=11.565000057220459
node_1: feature_name=MIMAT0022259	feature_id[0].value > threshold=11.164499759674072
node_141: feature_name=MIMAT0019776	feature_id[6].value <= threshold=8.92799997329712
node_142: feature_name=MIMAT0015079	feature_id[58].value <= threshold=9.325500011444092
node_143: feature_name=MIMAT0000690	feature_id[68].value > threshold=7.583999872207642
node_195: feature_name=MIMAT0023712	feature_id[26].value <= threshold=12.260499954223633
node_196: feature_name=MIMAT0022943	feature_id[42].value > threshold=12.048500061035156
node_224: feature_name=MIMAT0000069	feature_id[25].value <= threshold=6.688999891281128
node_225: feature_name=MIMAT0005582	feature_id[16].value > threshold=10.677000045776367
node_235: feature_name=MIMAT0022742	feature_id[32].value <= threshold=7.825999975204468
node_236: feature_name=MIMAT0027670	feature_id[55].value > threshold=11.20900011062622
node_242: feature_name=MIMAT0000425	feature_id[73].value <= threshold=1.9385000467300415
Class: Ovarian Cancer
Rules_33	passed counts:8
node_0: feature_name=MIMAT0005582	feature_id[16].value <= threshold=11.565000057220459
node_1: feature_name=MIMAT0022259	feature_id[0].value > threshold=11.164499759674072
node_141: feature_name=MIMAT0019776	feature_id[6].value <= threshold=8.92799997329712
node_142: feature_name=MIMAT0015079	feature_id[58].value <= threshold=9.325500011444092
node_143: feature_name=MIMAT0000690	feature_id[68].value > threshold=7.583999872207642
node_195: feature_name=MIMAT0023712	feature_id[26].value <= threshold=12.260499954223633
node_196: feature_name=MIMAT0022943	feature_id[42].value <= threshold=12.048500061035156
node_197: feature_name=MIMAT0019071	feature_id[2].value > threshold=12.520999908447266
node_199: feature_name=MIMAT0027392	feature_id[3].value <= threshold=7.034999847412109
node_200: feature_name=MIMAT0007347	feature_id[51].value <= threshold=11.511499881744385
node_201: feature_name=MIMAT0018003	feature_id[31].value > threshold=4.450000047683716
Class: Ovarian Cancer
Rules_34	passed counts:8
node_0: feature_name=MIMAT0005582	feature_id[16].value <= threshold=11.565000057220459
node_1: feature_name=MIMAT0022259	feature_id[0].value > threshold=11.164499759674072
node_141: feature_name=MIMAT0019776	feature_id[6].value <= threshold=8.92799997329712
node_142: feature_name=MIMAT0015079	feature_id[58].value <= threshold=9.325500011444092
node_143: feature_name=MIMAT0000690	feature_id[68].value <= threshold=7.583999872207642
node_144: feature_name=MIMAT0027392	feature_id[3].value <= threshold=6.51200008392334
node_145: feature_name=MIMAT0000100	feature_id[23].value > threshold=4.924000024795532
node_153: feature_name=MIMAT0000425	feature_id[73].value <= threshold=4.659499883651733
node_154: feature_name=MIMAT0027468	feature_id[70].value <= threshold=12.346499919891357
Class: Esophageal Cancer
Rules_35	passed counts:8
node_0: feature_name=MIMAT0005582	feature_id[16].value <= threshold=11.565000057220459
node_1: feature_name=MIMAT0022259	feature_id[0].value <= threshold=11.164499759674072
node_2: feature_name=MIMAT0005951	feature_id[22].value > threshold=8.657000064849854
node_72: feature_name=MIMAT0027670	feature_id[55].value > threshold=10.670499801635742
node_78: feature_name=MIMAT0019957	feature_id[9].value <= threshold=6.530500173568726
node_79: feature_name=MIMAT0005582	feature_id[16].value > threshold=10.684999942779541
node_89: feature_name=MIMAT0003320	feature_id[65].value <= threshold=3.9714999198913574
node_90: feature_name=MIMAT0027500	feature_id[5].value <= threshold=7.868499994277954
node_91: feature_name=MIMAT0019957	feature_id[9].value > threshold=5.043499946594238
node_95: feature_name=MIMAT0028119	feature_id[60].value > threshold=6.678499937057495
Class: non-Cancer
Rules_36	passed counts:8
node_0: feature_name=MIMAT0005582	feature_id[16].value <= threshold=11.565000057220459
node_1: feature_name=MIMAT0022259	feature_id[0].value <= threshold=11.164499759674072
node_2: feature_name=MIMAT0005951	feature_id[22].value > threshold=8.657000064849854
node_72: feature_name=MIMAT0027670	feature_id[55].value > threshold=10.670499801635742
node_78: feature_name=MIMAT0019957	feature_id[9].value <= threshold=6.530500173568726
node_79: feature_name=MIMAT0005582	feature_id[16].value <= threshold=10.684999942779541
node_80: feature_name=MIMAT0000100	feature_id[23].value > threshold=3.602500081062317
node_84: feature_name=MIMAT0018085	feature_id[30].value > threshold=11.382999897003174
Class: Sarcoma
Rules_37	passed counts:8
node_0: feature_name=MIMAT0005582	feature_id[16].value <= threshold=11.565000057220459
node_1: feature_name=MIMAT0022259	feature_id[0].value <= threshold=11.164499759674072
node_2: feature_name=MIMAT0005951	feature_id[22].value <= threshold=8.657000064849854
node_3: feature_name=MIMAT0027488	feature_id[11].value <= threshold=7.646500110626221
node_4: feature_name=MIMAT0027392	feature_id[3].value <= threshold=7.118499994277954
node_5: feature_name=MIMAT0006764	feature_id[56].value > threshold=-0.6494999825954437
node_9: feature_name=MIMAT0000071	feature_id[43].value <= threshold=4.44950008392334
Class: Ovarian Cancer
Rules_38	passed counts:7
node_0: feature_name=MIMAT0005582	feature_id[16].value <= threshold=11.565000057220459
node_1: feature_name=MIMAT0022259	feature_id[0].value > threshold=11.164499759674072
node_141: feature_name=MIMAT0019776	feature_id[6].value <= threshold=8.92799997329712
node_142: feature_name=MIMAT0015079	feature_id[58].value <= threshold=9.325500011444092
node_143: feature_name=MIMAT0000690	feature_id[68].value > threshold=7.583999872207642
node_195: feature_name=MIMAT0023712	feature_id[26].value > threshold=12.260499954223633
node_313: feature_name=MIMAT0027392	feature_id[3].value <= threshold=6.889500141143799
node_314: feature_name=MIMAT0027468	feature_id[70].value <= threshold=11.351999759674072
node_315: feature_name=MIMAT0022259	feature_id[0].value <= threshold=14.10699987411499
node_316: feature_name=MIMAT0022742	feature_id[32].value <= threshold=7.650000095367432
node_317: feature_name=MIMAT0027500	feature_id[5].value <= threshold=7.314499855041504
node_318: feature_name=MIMAT0005898	feature_id[10].value > threshold=0.9655000008642673
node_322: feature_name=MIMAT0000425	feature_id[73].value > threshold=-0.6845000088214874
Class: Ovarian Cancer
Rules_39	passed counts:7
node_0: feature_name=MIMAT0005582	feature_id[16].value <= threshold=11.565000057220459
node_1: feature_name=MIMAT0022259	feature_id[0].value > threshold=11.164499759674072
node_141: feature_name=MIMAT0019776	feature_id[6].value <= threshold=8.92799997329712
node_142: feature_name=MIMAT0015079	feature_id[58].value <= threshold=9.325500011444092
node_143: feature_name=MIMAT0000690	feature_id[68].value <= threshold=7.583999872207642
node_144: feature_name=MIMAT0027392	feature_id[3].value > threshold=6.51200008392334
node_158: feature_name=MIMAT0000461	feature_id[13].value <= threshold=5.103499889373779
node_159: feature_name=MIMAT0016879	feature_id[21].value <= threshold=7.664499998092651
node_160: feature_name=MIMAT0023713	feature_id[1].value <= threshold=11.956999778747559
Class: Colorectal Cancer
Rules_40	passed counts:6
node_0: feature_name=MIMAT0005582	feature_id[16].value > threshold=11.565000057220459
node_632: feature_name=MIMAT0023713	feature_id[1].value > threshold=11.519500255584717
node_640: feature_name=MIMAT0000100	feature_id[23].value <= threshold=4.1605000495910645
node_641: feature_name=MIMAT0005792	feature_id[34].value > threshold=5.187999963760376
node_651: feature_name=MIMAT0022742	feature_id[32].value <= threshold=9.619999885559082
Class: Ovarian Cancer
Rules_41	passed counts:6
node_0: feature_name=MIMAT0005582	feature_id[16].value <= threshold=11.565000057220459
node_1: feature_name=MIMAT0022259	feature_id[0].value > threshold=11.164499759674072
node_141: feature_name=MIMAT0019776	feature_id[6].value > threshold=8.92799997329712
node_497: feature_name=MIMAT0023712	feature_id[26].value > threshold=11.466000080108643
node_527: feature_name=MIMAT0018085	feature_id[30].value <= threshold=12.471499919891357
node_528: feature_name=MIMAT0022713	feature_id[48].value <= threshold=8.010499954223633
node_529: feature_name=MIMAT0005880	feature_id[12].value <= threshold=10.942500114440918
node_530: feature_name=MIMAT0018003	feature_id[31].value > threshold=6.643999814987183
node_534: feature_name=MIMAT0019903	feature_id[52].value <= threshold=9.095499992370605
node_535: feature_name=MIMAT0023713	feature_id[1].value > threshold=11.342999935150146
Class: Colorectal Cancer
Rules_42	passed counts:6
node_0: feature_name=MIMAT0005582	feature_id[16].value <= threshold=11.565000057220459
node_1: feature_name=MIMAT0022259	feature_id[0].value > threshold=11.164499759674072
node_141: feature_name=MIMAT0019776	feature_id[6].value <= threshold=8.92799997329712
node_142: feature_name=MIMAT0015079	feature_id[58].value <= threshold=9.325500011444092
node_143: feature_name=MIMAT0000690	feature_id[68].value > threshold=7.583999872207642
node_195: feature_name=MIMAT0023712	feature_id[26].value > threshold=12.260499954223633
node_313: feature_name=MIMAT0027392	feature_id[3].value <= threshold=6.889500141143799
node_314: feature_name=MIMAT0027468	feature_id[70].value <= threshold=11.351999759674072
node_315: feature_name=MIMAT0022259	feature_id[0].value <= threshold=14.10699987411499
node_316: feature_name=MIMAT0022742	feature_id[32].value <= threshold=7.650000095367432
node_317: feature_name=MIMAT0027500	feature_id[5].value > threshold=7.314499855041504
node_325: feature_name=MIMAT0005880	feature_id[12].value <= threshold=9.170000076293945
Class: Borderline Ovarian Tumor
Rules_43	passed counts:6
node_0: feature_name=MIMAT0005582	feature_id[16].value <= threshold=11.565000057220459
node_1: feature_name=MIMAT0022259	feature_id[0].value > threshold=11.164499759674072
node_141: feature_name=MIMAT0019776	feature_id[6].value <= threshold=8.92799997329712
node_142: feature_name=MIMAT0015079	feature_id[58].value <= threshold=9.325500011444092
node_143: feature_name=MIMAT0000690	feature_id[68].value > threshold=7.583999872207642
node_195: feature_name=MIMAT0023712	feature_id[26].value <= threshold=12.260499954223633
node_196: feature_name=MIMAT0022943	feature_id[42].value > threshold=12.048500061035156
node_224: feature_name=MIMAT0000069	feature_id[25].value <= threshold=6.688999891281128
node_225: feature_name=MIMAT0005582	feature_id[16].value > threshold=10.677000045776367
node_235: feature_name=MIMAT0022742	feature_id[32].value > threshold=7.825999975204468
node_253: feature_name=MIMAT0016880	feature_id[53].value > threshold=-0.14200000371783972
node_261: feature_name=MIMAT0027468	feature_id[70].value <= threshold=11.90149974822998
node_262: feature_name=MIMAT0027474	feature_id[37].value <= threshold=9.595499992370605
node_263: feature_name=MIMAT0000278	feature_id[8].value <= threshold=6.8424999713897705
node_264: feature_name=MIMAT0001631	feature_id[67].value <= threshold=5.059999942779541
node_265: feature_name=MIMAT0019229	feature_id[49].value > threshold=10.871500015258789
node_271: feature_name=MIMAT0000425	feature_id[73].value <= threshold=2.6240001022815704
Class: Ovarian Cancer
Rules_44	passed counts:6
node_0: feature_name=MIMAT0005582	feature_id[16].value <= threshold=11.565000057220459
node_1: feature_name=MIMAT0022259	feature_id[0].value > threshold=11.164499759674072
node_141: feature_name=MIMAT0019776	feature_id[6].value <= threshold=8.92799997329712
node_142: feature_name=MIMAT0015079	feature_id[58].value <= threshold=9.325500011444092
node_143: feature_name=MIMAT0000690	feature_id[68].value > threshold=7.583999872207642
node_195: feature_name=MIMAT0023712	feature_id[26].value <= threshold=12.260499954223633
node_196: feature_name=MIMAT0022943	feature_id[42].value > threshold=12.048500061035156
node_224: feature_name=MIMAT0000069	feature_id[25].value <= threshold=6.688999891281128
node_225: feature_name=MIMAT0005582	feature_id[16].value > threshold=10.677000045776367
node_235: feature_name=MIMAT0022742	feature_id[32].value <= threshold=7.825999975204468
node_236: feature_name=MIMAT0027670	feature_id[55].value <= threshold=11.20900011062622
node_237: feature_name=MIMAT0026636	feature_id[54].value > threshold=1.8814999610185623
Class: Borderline Ovarian Tumor
Rules_45	passed counts:6
node_0: feature_name=MIMAT0005582	feature_id[16].value <= threshold=11.565000057220459
node_1: feature_name=MIMAT0022259	feature_id[0].value > threshold=11.164499759674072
node_141: feature_name=MIMAT0019776	feature_id[6].value <= threshold=8.92799997329712
node_142: feature_name=MIMAT0015079	feature_id[58].value <= threshold=9.325500011444092
node_143: feature_name=MIMAT0000690	feature_id[68].value <= threshold=7.583999872207642
node_144: feature_name=MIMAT0027392	feature_id[3].value > threshold=6.51200008392334
node_158: feature_name=MIMAT0000461	feature_id[13].value <= threshold=5.103499889373779
node_159: feature_name=MIMAT0016879	feature_id[21].value > threshold=7.664499998092651
node_163: feature_name=MIMAT0000461	feature_id[13].value > threshold=-0.8289999961853027
node_165: feature_name=MIMAT0000425	feature_id[73].value <= threshold=0.07349997758865356
node_166: feature_name=MIMAT0000278	feature_id[8].value <= threshold=5.620500087738037
Class: Hepatocellular Carcinoma
Rules_46	passed counts:6
node_0: feature_name=MIMAT0005582	feature_id[16].value <= threshold=11.565000057220459
node_1: feature_name=MIMAT0022259	feature_id[0].value <= threshold=11.164499759674072
node_2: feature_name=MIMAT0005951	feature_id[22].value > threshold=8.657000064849854
node_72: feature_name=MIMAT0027670	feature_id[55].value > threshold=10.670499801635742
node_78: feature_name=MIMAT0019957	feature_id[9].value <= threshold=6.530500173568726
node_79: feature_name=MIMAT0005582	feature_id[16].value <= threshold=10.684999942779541
node_80: feature_name=MIMAT0000100	feature_id[23].value <= threshold=3.602500081062317
node_81: feature_name=MIMAT0004792	feature_id[36].value <= threshold=10.2044997215271
Class: non-Cancer
Rules_47	passed counts:5
node_0: feature_name=MIMAT0005582	feature_id[16].value <= threshold=11.565000057220459
node_1: feature_name=MIMAT0022259	feature_id[0].value > threshold=11.164499759674072
node_141: feature_name=MIMAT0019776	feature_id[6].value > threshold=8.92799997329712
node_497: feature_name=MIMAT0023712	feature_id[26].value > threshold=11.466000080108643
node_527: feature_name=MIMAT0018085	feature_id[30].value > threshold=12.471499919891357
node_587: feature_name=MIMAT0027430	feature_id[28].value > threshold=9.936999797821045
node_607: feature_name=MIMAT0023712	feature_id[26].value > threshold=11.798500061035156
node_615: feature_name=MIMAT0022259	feature_id[0].value > threshold=14.372499942779541
node_621: feature_name=MIMAT0019806	feature_id[72].value <= threshold=9.419000148773193
node_622: feature_name=MIMAT0016916	feature_id[63].value > threshold=8.209500312805176
Class: Colorectal Cancer
Rules_48	passed counts:5
node_0: feature_name=MIMAT0005582	feature_id[16].value <= threshold=11.565000057220459
node_1: feature_name=MIMAT0022259	feature_id[0].value > threshold=11.164499759674072
node_141: feature_name=MIMAT0019776	feature_id[6].value > threshold=8.92799997329712
node_497: feature_name=MIMAT0023712	feature_id[26].value > threshold=11.466000080108643
node_527: feature_name=MIMAT0018085	feature_id[30].value > threshold=12.471499919891357
node_587: feature_name=MIMAT0027430	feature_id[28].value <= threshold=9.936999797821045
node_588: feature_name=MIMAT0019806	feature_id[72].value <= threshold=8.436999797821045
Class: Gastric Cancer
Rules_49	passed counts:5
node_0: feature_name=MIMAT0005582	feature_id[16].value <= threshold=11.565000057220459
node_1: feature_name=MIMAT0022259	feature_id[0].value > threshold=11.164499759674072
node_141: feature_name=MIMAT0019776	feature_id[6].value > threshold=8.92799997329712
node_497: feature_name=MIMAT0023712	feature_id[26].value > threshold=11.466000080108643
node_527: feature_name=MIMAT0018085	feature_id[30].value <= threshold=12.471499919891357
node_528: feature_name=MIMAT0022713	feature_id[48].value > threshold=8.010499954223633
node_568: feature_name=MIMAT0022259	feature_id[0].value > threshold=14.377500057220459
node_572: feature_name=MIMAT0005922	feature_id[19].value <= threshold=10.513000011444092
node_573: feature_name=MIMAT0004982	feature_id[44].value > threshold=7.293999910354614
Class: Colorectal Cancer
Rules_50	passed counts:5
node_0: feature_name=MIMAT0005582	feature_id[16].value <= threshold=11.565000057220459
node_1: feature_name=MIMAT0022259	feature_id[0].value > threshold=11.164499759674072
node_141: feature_name=MIMAT0019776	feature_id[6].value > threshold=8.92799997329712
node_497: feature_name=MIMAT0023712	feature_id[26].value > threshold=11.466000080108643
node_527: feature_name=MIMAT0018085	feature_id[30].value <= threshold=12.471499919891357
node_528: feature_name=MIMAT0022713	feature_id[48].value <= threshold=8.010499954223633
node_529: feature_name=MIMAT0005880	feature_id[12].value > threshold=10.942500114440918
node_561: feature_name=MIMAT0018085	feature_id[30].value <= threshold=12.017999649047852
Class: Colorectal Cancer
Rules_51	passed counts:5
node_0: feature_name=MIMAT0005582	feature_id[16].value <= threshold=11.565000057220459
node_1: feature_name=MIMAT0022259	feature_id[0].value > threshold=11.164499759674072
node_141: feature_name=MIMAT0019776	feature_id[6].value > threshold=8.92799997329712
node_497: feature_name=MIMAT0023712	feature_id[26].value > threshold=11.466000080108643
node_527: feature_name=MIMAT0018085	feature_id[30].value <= threshold=12.471499919891357
node_528: feature_name=MIMAT0022713	feature_id[48].value <= threshold=8.010499954223633
node_529: feature_name=MIMAT0005880	feature_id[12].value <= threshold=10.942500114440918
node_530: feature_name=MIMAT0018003	feature_id[31].value <= threshold=6.643999814987183
node_531: feature_name=MIMAT0018085	feature_id[30].value <= threshold=12.41599988937378
Class: Colorectal Cancer
Rules_52	passed counts:5
node_0: feature_name=MIMAT0005582	feature_id[16].value <= threshold=11.565000057220459
node_1: feature_name=MIMAT0022259	feature_id[0].value > threshold=11.164499759674072
node_141: feature_name=MIMAT0019776	feature_id[6].value > threshold=8.92799997329712
node_497: feature_name=MIMAT0023712	feature_id[26].value <= threshold=11.466000080108643
node_498: feature_name=MIMAT0023713	feature_id[1].value <= threshold=11.33050012588501
node_499: feature_name=MIMAT0022947	feature_id[24].value > threshold=8.366499900817871
node_517: feature_name=MIMAT0027488	feature_id[11].value <= threshold=9.38100004196167
node_518: feature_name=MIMAT0018085	feature_id[30].value <= threshold=12.248499870300293
Class: Lung Cancer
Rules_53	passed counts:5
node_0: feature_name=MIMAT0005582	feature_id[16].value <= threshold=11.565000057220459
node_1: feature_name=MIMAT0022259	feature_id[0].value > threshold=11.164499759674072
node_141: feature_name=MIMAT0019776	feature_id[6].value <= threshold=8.92799997329712
node_142: feature_name=MIMAT0015079	feature_id[58].value <= threshold=9.325500011444092
node_143: feature_name=MIMAT0000690	feature_id[68].value > threshold=7.583999872207642
node_195: feature_name=MIMAT0023712	feature_id[26].value > threshold=12.260499954223633
node_313: feature_name=MIMAT0027392	feature_id[3].value <= threshold=6.889500141143799
node_314: feature_name=MIMAT0027468	feature_id[70].value > threshold=11.351999759674072
node_358: feature_name=MIMAT0016916	feature_id[63].value <= threshold=7.312000036239624
node_359: feature_name=MIMAT0000725	feature_id[64].value > threshold=6.501499891281128
node_367: feature_name=MIMAT0000062	feature_id[50].value > threshold=0.4580000042915344
node_371: feature_name=MIMAT0019774	feature_id[59].value > threshold=6.699000120162964
node_379: feature_name=MIMAT0000100	feature_id[23].value <= threshold=6.06850004196167
node_380: feature_name=MIMAT0019947	feature_id[7].value > threshold=8.022000074386597
Class: Esophageal Cancer
Rules_54	passed counts:5
node_0: feature_name=MIMAT0005582	feature_id[16].value <= threshold=11.565000057220459
node_1: feature_name=MIMAT0022259	feature_id[0].value > threshold=11.164499759674072
node_141: feature_name=MIMAT0019776	feature_id[6].value <= threshold=8.92799997329712
node_142: feature_name=MIMAT0015079	feature_id[58].value <= threshold=9.325500011444092
node_143: feature_name=MIMAT0000690	feature_id[68].value > threshold=7.583999872207642
node_195: feature_name=MIMAT0023712	feature_id[26].value > threshold=12.260499954223633
node_313: feature_name=MIMAT0027392	feature_id[3].value <= threshold=6.889500141143799
node_314: feature_name=MIMAT0027468	feature_id[70].value > threshold=11.351999759674072
node_358: feature_name=MIMAT0016916	feature_id[63].value <= threshold=7.312000036239624
node_359: feature_name=MIMAT0000725	feature_id[64].value > threshold=6.501499891281128
node_367: feature_name=MIMAT0000062	feature_id[50].value <= threshold=0.4580000042915344
node_368: feature_name=MIMAT0000101	feature_id[35].value > threshold=-0.9090000241994858
Class: Borderline Ovarian Tumor
Rules_55	passed counts:5
node_0: feature_name=MIMAT0005582	feature_id[16].value <= threshold=11.565000057220459
node_1: feature_name=MIMAT0022259	feature_id[0].value > threshold=11.164499759674072
node_141: feature_name=MIMAT0019776	feature_id[6].value <= threshold=8.92799997329712
node_142: feature_name=MIMAT0015079	feature_id[58].value <= threshold=9.325500011444092
node_143: feature_name=MIMAT0000690	feature_id[68].value > threshold=7.583999872207642
node_195: feature_name=MIMAT0023712	feature_id[26].value > threshold=12.260499954223633
node_313: feature_name=MIMAT0027392	feature_id[3].value <= threshold=6.889500141143799
node_314: feature_name=MIMAT0027468	feature_id[70].value <= threshold=11.351999759674072
node_315: feature_name=MIMAT0022259	feature_id[0].value > threshold=14.10699987411499
node_343: feature_name=MIMAT0019757	feature_id[15].value > threshold=8.589000225067139
node_355: feature_name=MIMAT0000071	feature_id[43].value <= threshold=7.082000017166138
Class: Esophageal Cancer
Rules_56	passed counts:5
node_0: feature_name=MIMAT0005582	feature_id[16].value <= threshold=11.565000057220459
node_1: feature_name=MIMAT0022259	feature_id[0].value > threshold=11.164499759674072
node_141: feature_name=MIMAT0019776	feature_id[6].value <= threshold=8.92799997329712
node_142: feature_name=MIMAT0015079	feature_id[58].value <= threshold=9.325500011444092
node_143: feature_name=MIMAT0000690	feature_id[68].value > threshold=7.583999872207642
node_195: feature_name=MIMAT0023712	feature_id[26].value > threshold=12.260499954223633
node_313: feature_name=MIMAT0027392	feature_id[3].value <= threshold=6.889500141143799
node_314: feature_name=MIMAT0027468	feature_id[70].value <= threshold=11.351999759674072
node_315: feature_name=MIMAT0022259	feature_id[0].value > threshold=14.10699987411499
node_343: feature_name=MIMAT0019757	feature_id[15].value <= threshold=8.589000225067139
node_344: feature_name=MIMAT0000101	feature_id[35].value <= threshold=6.2829999923706055
node_345: feature_name=MIMAT0019806	feature_id[72].value <= threshold=8.159500122070312
Class: Ovarian Cancer
Rules_57	passed counts:5
node_0: feature_name=MIMAT0005582	feature_id[16].value <= threshold=11.565000057220459
node_1: feature_name=MIMAT0022259	feature_id[0].value > threshold=11.164499759674072
node_141: feature_name=MIMAT0019776	feature_id[6].value <= threshold=8.92799997329712
node_142: feature_name=MIMAT0015079	feature_id[58].value <= threshold=9.325500011444092
node_143: feature_name=MIMAT0000690	feature_id[68].value > threshold=7.583999872207642
node_195: feature_name=MIMAT0023712	feature_id[26].value <= threshold=12.260499954223633
node_196: feature_name=MIMAT0022943	feature_id[42].value > threshold=12.048500061035156
node_224: feature_name=MIMAT0000069	feature_id[25].value <= threshold=6.688999891281128
node_225: feature_name=MIMAT0005582	feature_id[16].value > threshold=10.677000045776367
node_235: feature_name=MIMAT0022742	feature_id[32].value > threshold=7.825999975204468
node_253: feature_name=MIMAT0016880	feature_id[53].value > threshold=-0.14200000371783972
node_261: feature_name=MIMAT0027468	feature_id[70].value > threshold=11.90149974822998
node_299: feature_name=MIMAT0027430	feature_id[28].value > threshold=10.216000080108643
node_301: feature_name=MIMAT0004970	feature_id[14].value <= threshold=5.50849986076355
Class: Borderline Ovarian Tumor
Rules_58	passed counts:5
node_0: feature_name=MIMAT0005582	feature_id[16].value <= threshold=11.565000057220459
node_1: feature_name=MIMAT0022259	feature_id[0].value > threshold=11.164499759674072
node_141: feature_name=MIMAT0019776	feature_id[6].value <= threshold=8.92799997329712
node_142: feature_name=MIMAT0015079	feature_id[58].value <= threshold=9.325500011444092
node_143: feature_name=MIMAT0000690	feature_id[68].value > threshold=7.583999872207642
node_195: feature_name=MIMAT0023712	feature_id[26].value <= threshold=12.260499954223633
node_196: feature_name=MIMAT0022943	feature_id[42].value > threshold=12.048500061035156
node_224: feature_name=MIMAT0000069	feature_id[25].value <= threshold=6.688999891281128
node_225: feature_name=MIMAT0005582	feature_id[16].value > threshold=10.677000045776367
node_235: feature_name=MIMAT0022742	feature_id[32].value > threshold=7.825999975204468
node_253: feature_name=MIMAT0016880	feature_id[53].value > threshold=-0.14200000371783972
node_261: feature_name=MIMAT0027468	feature_id[70].value <= threshold=11.90149974822998
node_262: feature_name=MIMAT0027474	feature_id[37].value > threshold=9.595499992370605
node_290: feature_name=MIMAT0031000	feature_id[4].value <= threshold=8.770500183105469
Class: Benign Ovarian Disease
Rules_59	passed counts:5
node_0: feature_name=MIMAT0005582	feature_id[16].value <= threshold=11.565000057220459
node_1: feature_name=MIMAT0022259	feature_id[0].value > threshold=11.164499759674072
node_141: feature_name=MIMAT0019776	feature_id[6].value <= threshold=8.92799997329712
node_142: feature_name=MIMAT0015079	feature_id[58].value <= threshold=9.325500011444092
node_143: feature_name=MIMAT0000690	feature_id[68].value > threshold=7.583999872207642
node_195: feature_name=MIMAT0023712	feature_id[26].value <= threshold=12.260499954223633
node_196: feature_name=MIMAT0022943	feature_id[42].value <= threshold=12.048500061035156
node_197: feature_name=MIMAT0019071	feature_id[2].value <= threshold=12.520999908447266
Class: non-Cancer
Rules_60	passed counts:5
node_0: feature_name=MIMAT0005582	feature_id[16].value <= threshold=11.565000057220459
node_1: feature_name=MIMAT0022259	feature_id[0].value > threshold=11.164499759674072
node_141: feature_name=MIMAT0019776	feature_id[6].value <= threshold=8.92799997329712
node_142: feature_name=MIMAT0015079	feature_id[58].value <= threshold=9.325500011444092
node_143: feature_name=MIMAT0000690	feature_id[68].value <= threshold=7.583999872207642
node_144: feature_name=MIMAT0027392	feature_id[3].value > threshold=6.51200008392334
node_158: feature_name=MIMAT0000461	feature_id[13].value <= threshold=5.103499889373779
node_159: feature_name=MIMAT0016879	feature_id[21].value > threshold=7.664499998092651
node_163: feature_name=MIMAT0000461	feature_id[13].value <= threshold=-0.8289999961853027
Class: Gastric Cancer
Rules_61	passed counts:5
node_0: feature_name=MIMAT0005582	feature_id[16].value <= threshold=11.565000057220459
node_1: feature_name=MIMAT0022259	feature_id[0].value <= threshold=11.164499759674072
node_2: feature_name=MIMAT0005951	feature_id[22].value <= threshold=8.657000064849854
node_3: feature_name=MIMAT0027488	feature_id[11].value > threshold=7.646500110626221
node_13: feature_name=MIMAT0022947	feature_id[24].value > threshold=7.671499967575073
node_55: feature_name=MIMAT0000071	feature_id[43].value > threshold=5.446000099182129
node_69: feature_name=MIMAT0026636	feature_id[54].value > threshold=3.3914999961853027
Class: non-Cancer
Rules_62	passed counts:5
node_0: feature_name=MIMAT0005582	feature_id[16].value <= threshold=11.565000057220459
node_1: feature_name=MIMAT0022259	feature_id[0].value <= threshold=11.164499759674072
node_2: feature_name=MIMAT0005951	feature_id[22].value <= threshold=8.657000064849854
node_3: feature_name=MIMAT0027488	feature_id[11].value > threshold=7.646500110626221
node_13: feature_name=MIMAT0022947	feature_id[24].value > threshold=7.671499967575073
node_55: feature_name=MIMAT0000071	feature_id[43].value <= threshold=5.446000099182129
node_56: feature_name=MIMAT0031119	feature_id[40].value <= threshold=4.684000015258789
Class: Breast Cancer
Rules_63	passed counts:5
node_0: feature_name=MIMAT0005582	feature_id[16].value <= threshold=11.565000057220459
node_1: feature_name=MIMAT0022259	feature_id[0].value <= threshold=11.164499759674072
node_2: feature_name=MIMAT0005951	feature_id[22].value <= threshold=8.657000064849854
node_3: feature_name=MIMAT0027488	feature_id[11].value <= threshold=7.646500110626221
node_4: feature_name=MIMAT0027392	feature_id[3].value > threshold=7.118499994277954
Class: Hepatocellular Carcinoma
Rules_64	passed counts:4
node_0: feature_name=MIMAT0005582	feature_id[16].value > threshold=11.565000057220459
node_632: feature_name=MIMAT0023713	feature_id[1].value <= threshold=11.519500255584717
node_633: feature_name=MIMAT0019071	feature_id[2].value > threshold=13.486499786376953
node_635: feature_name=MIMAT0005792	feature_id[34].value <= threshold=6.852999925613403
Class: Ovarian Cancer
Rules_65	passed counts:4
node_0: feature_name=MIMAT0005582	feature_id[16].value <= threshold=11.565000057220459
node_1: feature_name=MIMAT0022259	feature_id[0].value > threshold=11.164499759674072
node_141: feature_name=MIMAT0019776	feature_id[6].value > threshold=8.92799997329712
node_497: feature_name=MIMAT0023712	feature_id[26].value > threshold=11.466000080108643
node_527: feature_name=MIMAT0018085	feature_id[30].value > threshold=12.471499919891357
node_587: feature_name=MIMAT0027430	feature_id[28].value > threshold=9.936999797821045
node_607: feature_name=MIMAT0023712	feature_id[26].value > threshold=11.798500061035156
node_615: feature_name=MIMAT0022259	feature_id[0].value > threshold=14.372499942779541
node_621: feature_name=MIMAT0019806	feature_id[72].value > threshold=9.419000148773193
Class: Ovarian Cancer
Rules_66	passed counts:4
node_0: feature_name=MIMAT0005582	feature_id[16].value <= threshold=11.565000057220459
node_1: feature_name=MIMAT0022259	feature_id[0].value > threshold=11.164499759674072
node_141: feature_name=MIMAT0019776	feature_id[6].value <= threshold=8.92799997329712
node_142: feature_name=MIMAT0015079	feature_id[58].value > threshold=9.325500011444092
node_470: feature_name=MIMAT0004514	feature_id[57].value <= threshold=2.9735000133514404
node_471: feature_name=MIMAT0027488	feature_id[11].value <= threshold=7.221999883651733
Class: Sarcoma
Rules_67	passed counts:4
node_0: feature_name=MIMAT0005582	feature_id[16].value <= threshold=11.565000057220459
node_1: feature_name=MIMAT0022259	feature_id[0].value > threshold=11.164499759674072
node_141: feature_name=MIMAT0019776	feature_id[6].value <= threshold=8.92799997329712
node_142: feature_name=MIMAT0015079	feature_id[58].value <= threshold=9.325500011444092
node_143: feature_name=MIMAT0000690	feature_id[68].value > threshold=7.583999872207642
node_195: feature_name=MIMAT0023712	feature_id[26].value > threshold=12.260499954223633
node_313: feature_name=MIMAT0027392	feature_id[3].value > threshold=6.889500141143799
node_391: feature_name=MIMAT0000690	feature_id[68].value > threshold=8.239500045776367
node_429: feature_name=MIMAT0022259	feature_id[0].value > threshold=15.041499614715576
Class: Sarcoma
Rules_68	passed counts:4
node_0: feature_name=MIMAT0005582	feature_id[16].value <= threshold=11.565000057220459
node_1: feature_name=MIMAT0022259	feature_id[0].value > threshold=11.164499759674072
node_141: feature_name=MIMAT0019776	feature_id[6].value <= threshold=8.92799997329712
node_142: feature_name=MIMAT0015079	feature_id[58].value <= threshold=9.325500011444092
node_143: feature_name=MIMAT0000690	feature_id[68].value > threshold=7.583999872207642
node_195: feature_name=MIMAT0023712	feature_id[26].value > threshold=12.260499954223633
node_313: feature_name=MIMAT0027392	feature_id[3].value > threshold=6.889500141143799
node_391: feature_name=MIMAT0000690	feature_id[68].value > threshold=8.239500045776367
node_429: feature_name=MIMAT0022259	feature_id[0].value <= threshold=15.041499614715576
node_430: feature_name=MIMAT0027420	feature_id[41].value > threshold=-0.24949999898672104
node_432: feature_name=MIMAT0019903	feature_id[52].value <= threshold=8.243500232696533
Class: Hepatocellular Carcinoma
Rules_69	passed counts:4
node_0: feature_name=MIMAT0005582	feature_id[16].value <= threshold=11.565000057220459
node_1: feature_name=MIMAT0022259	feature_id[0].value > threshold=11.164499759674072
node_141: feature_name=MIMAT0019776	feature_id[6].value <= threshold=8.92799997329712
node_142: feature_name=MIMAT0015079	feature_id[58].value <= threshold=9.325500011444092
node_143: feature_name=MIMAT0000690	feature_id[68].value > threshold=7.583999872207642
node_195: feature_name=MIMAT0023712	feature_id[26].value > threshold=12.260499954223633
node_313: feature_name=MIMAT0027392	feature_id[3].value > threshold=6.889500141143799
node_391: feature_name=MIMAT0000690	feature_id[68].value > threshold=8.239500045776367
node_429: feature_name=MIMAT0022259	feature_id[0].value <= threshold=15.041499614715576
node_430: feature_name=MIMAT0027420	feature_id[41].value <= threshold=-0.24949999898672104
Class: Pancreatic Cancer
Rules_70	passed counts:4
node_0: feature_name=MIMAT0005582	feature_id[16].value <= threshold=11.565000057220459
node_1: feature_name=MIMAT0022259	feature_id[0].value > threshold=11.164499759674072
node_141: feature_name=MIMAT0019776	feature_id[6].value <= threshold=8.92799997329712
node_142: feature_name=MIMAT0015079	feature_id[58].value <= threshold=9.325500011444092
node_143: feature_name=MIMAT0000690	feature_id[68].value > threshold=7.583999872207642
node_195: feature_name=MIMAT0023712	feature_id[26].value > threshold=12.260499954223633
node_313: feature_name=MIMAT0027392	feature_id[3].value > threshold=6.889500141143799
node_391: feature_name=MIMAT0000690	feature_id[68].value <= threshold=8.239500045776367
node_392: feature_name=MIMAT0027474	feature_id[37].value <= threshold=8.894999980926514
node_393: feature_name=MIMAT0000440	feature_id[29].value > threshold=7.227499961853027
Class: Esophageal Cancer
Rules_71	passed counts:4
node_0: feature_name=MIMAT0005582	feature_id[16].value <= threshold=11.565000057220459
node_1: feature_name=MIMAT0022259	feature_id[0].value > threshold=11.164499759674072
node_141: feature_name=MIMAT0019776	feature_id[6].value <= threshold=8.92799997329712
node_142: feature_name=MIMAT0015079	feature_id[58].value <= threshold=9.325500011444092
node_143: feature_name=MIMAT0000690	feature_id[68].value > threshold=7.583999872207642
node_195: feature_name=MIMAT0023712	feature_id[26].value > threshold=12.260499954223633
node_313: feature_name=MIMAT0027392	feature_id[3].value > threshold=6.889500141143799
node_391: feature_name=MIMAT0000690	feature_id[68].value <= threshold=8.239500045776367
node_392: feature_name=MIMAT0027474	feature_id[37].value <= threshold=8.894999980926514
node_393: feature_name=MIMAT0000440	feature_id[29].value <= threshold=7.227499961853027
node_394: feature_name=MIMAT0027504	feature_id[39].value <= threshold=8.881500244140625
node_395: feature_name=MIMAT0004792	feature_id[36].value <= threshold=10.218999862670898
Class: Pancreatic Cancer
Rules_72	passed counts:4
node_0: feature_name=MIMAT0005582	feature_id[16].value <= threshold=11.565000057220459
node_1: feature_name=MIMAT0022259	feature_id[0].value > threshold=11.164499759674072
node_141: feature_name=MIMAT0019776	feature_id[6].value <= threshold=8.92799997329712
node_142: feature_name=MIMAT0015079	feature_id[58].value <= threshold=9.325500011444092
node_143: feature_name=MIMAT0000690	feature_id[68].value > threshold=7.583999872207642
node_195: feature_name=MIMAT0023712	feature_id[26].value <= threshold=12.260499954223633
node_196: feature_name=MIMAT0022943	feature_id[42].value > threshold=12.048500061035156
node_224: feature_name=MIMAT0000069	feature_id[25].value > threshold=6.688999891281128
node_306: feature_name=MIMAT0005792	feature_id[34].value <= threshold=6.294500112533569
Class: Borderline Ovarian Tumor
Rules_73	passed counts:4
node_0: feature_name=MIMAT0005582	feature_id[16].value <= threshold=11.565000057220459
node_1: feature_name=MIMAT0022259	feature_id[0].value > threshold=11.164499759674072
node_141: feature_name=MIMAT0019776	feature_id[6].value <= threshold=8.92799997329712
node_142: feature_name=MIMAT0015079	feature_id[58].value <= threshold=9.325500011444092
node_143: feature_name=MIMAT0000690	feature_id[68].value > threshold=7.583999872207642
node_195: feature_name=MIMAT0023712	feature_id[26].value <= threshold=12.260499954223633
node_196: feature_name=MIMAT0022943	feature_id[42].value > threshold=12.048500061035156
node_224: feature_name=MIMAT0000069	feature_id[25].value <= threshold=6.688999891281128
node_225: feature_name=MIMAT0005582	feature_id[16].value > threshold=10.677000045776367
node_235: feature_name=MIMAT0022742	feature_id[32].value > threshold=7.825999975204468
node_253: feature_name=MIMAT0016880	feature_id[53].value > threshold=-0.14200000371783972
node_261: feature_name=MIMAT0027468	feature_id[70].value > threshold=11.90149974822998
node_299: feature_name=MIMAT0027430	feature_id[28].value <= threshold=10.216000080108643
Class: Ovarian Cancer
Rules_74	passed counts:4
node_0: feature_name=MIMAT0005582	feature_id[16].value <= threshold=11.565000057220459
node_1: feature_name=MIMAT0022259	feature_id[0].value > threshold=11.164499759674072
node_141: feature_name=MIMAT0019776	feature_id[6].value <= threshold=8.92799997329712
node_142: feature_name=MIMAT0015079	feature_id[58].value <= threshold=9.325500011444092
node_143: feature_name=MIMAT0000690	feature_id[68].value > threshold=7.583999872207642
node_195: feature_name=MIMAT0023712	feature_id[26].value <= threshold=12.260499954223633
node_196: feature_name=MIMAT0022943	feature_id[42].value > threshold=12.048500061035156
node_224: feature_name=MIMAT0000069	feature_id[25].value <= threshold=6.688999891281128
node_225: feature_name=MIMAT0005582	feature_id[16].value > threshold=10.677000045776367
node_235: feature_name=MIMAT0022742	feature_id[32].value > threshold=7.825999975204468
node_253: feature_name=MIMAT0016880	feature_id[53].value > threshold=-0.14200000371783972
node_261: feature_name=MIMAT0027468	feature_id[70].value <= threshold=11.90149974822998
node_262: feature_name=MIMAT0027474	feature_id[37].value <= threshold=9.595499992370605
node_263: feature_name=MIMAT0000278	feature_id[8].value <= threshold=6.8424999713897705
node_264: feature_name=MIMAT0001631	feature_id[67].value > threshold=5.059999942779541
node_274: feature_name=MIMAT0005867	feature_id[69].value <= threshold=10.42199993133545
node_275: feature_name=MIMAT0025847	feature_id[71].value <= threshold=7.800999879837036
node_276: feature_name=MIMAT0005922	feature_id[19].value <= threshold=11.029500007629395
node_277: feature_name=MIMAT0022947	feature_id[24].value > threshold=9.605000019073486
node_279: feature_name=MIMAT0000690	feature_id[68].value > threshold=8.575000286102295
Class: Ovarian Cancer
Rules_75	passed counts:4
node_0: feature_name=MIMAT0005582	feature_id[16].value <= threshold=11.565000057220459
node_1: feature_name=MIMAT0022259	feature_id[0].value > threshold=11.164499759674072
node_141: feature_name=MIMAT0019776	feature_id[6].value <= threshold=8.92799997329712
node_142: feature_name=MIMAT0015079	feature_id[58].value <= threshold=9.325500011444092
node_143: feature_name=MIMAT0000690	feature_id[68].value > threshold=7.583999872207642
node_195: feature_name=MIMAT0023712	feature_id[26].value <= threshold=12.260499954223633
node_196: feature_name=MIMAT0022943	feature_id[42].value <= threshold=12.048500061035156
node_197: feature_name=MIMAT0019071	feature_id[2].value > threshold=12.520999908447266
node_199: feature_name=MIMAT0027392	feature_id[3].value > threshold=7.034999847412109
node_213: feature_name=MIMAT0007347	feature_id[51].value > threshold=11.771000385284424
Class: Lung Cancer
Rules_76	passed counts:4
node_0: feature_name=MIMAT0005582	feature_id[16].value <= threshold=11.565000057220459
node_1: feature_name=MIMAT0022259	feature_id[0].value > threshold=11.164499759674072
node_141: feature_name=MIMAT0019776	feature_id[6].value <= threshold=8.92799997329712
node_142: feature_name=MIMAT0015079	feature_id[58].value <= threshold=9.325500011444092
node_143: feature_name=MIMAT0000690	feature_id[68].value > threshold=7.583999872207642
node_195: feature_name=MIMAT0023712	feature_id[26].value <= threshold=12.260499954223633
node_196: feature_name=MIMAT0022943	feature_id[42].value <= threshold=12.048500061035156
node_197: feature_name=MIMAT0019071	feature_id[2].value > threshold=12.520999908447266
node_199: feature_name=MIMAT0027392	feature_id[3].value > threshold=7.034999847412109
node_213: feature_name=MIMAT0007347	feature_id[51].value <= threshold=11.771000385284424
node_214: feature_name=MIMAT0018085	feature_id[30].value > threshold=12.718999862670898
node_216: feature_name=MIMAT0019774	feature_id[59].value <= threshold=6.570499897003174
Class: Gastric Cancer
Rules_77	passed counts:4
node_0: feature_name=MIMAT0005582	feature_id[16].value <= threshold=11.565000057220459
node_1: feature_name=MIMAT0022259	feature_id[0].value > threshold=11.164499759674072
node_141: feature_name=MIMAT0019776	feature_id[6].value <= threshold=8.92799997329712
node_142: feature_name=MIMAT0015079	feature_id[58].value <= threshold=9.325500011444092
node_143: feature_name=MIMAT0000690	feature_id[68].value > threshold=7.583999872207642
node_195: feature_name=MIMAT0023712	feature_id[26].value <= threshold=12.260499954223633
node_196: feature_name=MIMAT0022943	feature_id[42].value <= threshold=12.048500061035156
node_197: feature_name=MIMAT0019071	feature_id[2].value > threshold=12.520999908447266
node_199: feature_name=MIMAT0027392	feature_id[3].value > threshold=7.034999847412109
node_213: feature_name=MIMAT0007347	feature_id[51].value <= threshold=11.771000385284424
node_214: feature_name=MIMAT0018085	feature_id[30].value <= threshold=12.718999862670898
Class: Benign Ovarian Disease
Rules_78	passed counts:4
node_0: feature_name=MIMAT0005582	feature_id[16].value <= threshold=11.565000057220459
node_1: feature_name=MIMAT0022259	feature_id[0].value > threshold=11.164499759674072
node_141: feature_name=MIMAT0019776	feature_id[6].value <= threshold=8.92799997329712
node_142: feature_name=MIMAT0015079	feature_id[58].value <= threshold=9.325500011444092
node_143: feature_name=MIMAT0000690	feature_id[68].value > threshold=7.583999872207642
node_195: feature_name=MIMAT0023712	feature_id[26].value <= threshold=12.260499954223633
node_196: feature_name=MIMAT0022943	feature_id[42].value <= threshold=12.048500061035156
node_197: feature_name=MIMAT0019071	feature_id[2].value > threshold=12.520999908447266
node_199: feature_name=MIMAT0027392	feature_id[3].value <= threshold=7.034999847412109
node_200: feature_name=MIMAT0007347	feature_id[51].value > threshold=11.511499881744385
node_204: feature_name=MIMAT0000071	feature_id[43].value <= threshold=6.070499897003174
Class: Esophageal Cancer
Rules_79	passed counts:4
node_0: feature_name=MIMAT0005582	feature_id[16].value <= threshold=11.565000057220459
node_1: feature_name=MIMAT0022259	feature_id[0].value <= threshold=11.164499759674072
node_2: feature_name=MIMAT0005951	feature_id[22].value > threshold=8.657000064849854
node_72: feature_name=MIMAT0027670	feature_id[55].value > threshold=10.670499801635742
node_78: feature_name=MIMAT0019957	feature_id[9].value <= threshold=6.530500173568726
node_79: feature_name=MIMAT0005582	feature_id[16].value > threshold=10.684999942779541
node_89: feature_name=MIMAT0003320	feature_id[65].value <= threshold=3.9714999198913574
node_90: feature_name=MIMAT0027500	feature_id[5].value <= threshold=7.868499994277954
node_91: feature_name=MIMAT0019957	feature_id[9].value <= threshold=5.043499946594238
node_92: feature_name=MIMAT0005582	feature_id[16].value <= threshold=11.179999828338623
Class: Breast Cancer
Rules_80	passed counts:4
node_0: feature_name=MIMAT0005582	feature_id[16].value <= threshold=11.565000057220459
node_1: feature_name=MIMAT0022259	feature_id[0].value <= threshold=11.164499759674072
node_2: feature_name=MIMAT0005951	feature_id[22].value > threshold=8.657000064849854
node_72: feature_name=MIMAT0027670	feature_id[55].value > threshold=10.670499801635742
node_78: feature_name=MIMAT0019957	feature_id[9].value <= threshold=6.530500173568726
node_79: feature_name=MIMAT0005582	feature_id[16].value <= threshold=10.684999942779541
node_80: feature_name=MIMAT0000100	feature_id[23].value > threshold=3.602500081062317
node_84: feature_name=MIMAT0018085	feature_id[30].value <= threshold=11.382999897003174
node_85: feature_name=MIMAT0015072	feature_id[20].value > threshold=3.377499997615814
Class: Breast Cancer
Rules_81	passed counts:3
node_0: feature_name=MIMAT0005582	feature_id[16].value <= threshold=11.565000057220459
node_1: feature_name=MIMAT0022259	feature_id[0].value > threshold=11.164499759674072
node_141: feature_name=MIMAT0019776	feature_id[6].value > threshold=8.92799997329712
node_497: feature_name=MIMAT0023712	feature_id[26].value > threshold=11.466000080108643
node_527: feature_name=MIMAT0018085	feature_id[30].value > threshold=12.471499919891357
node_587: feature_name=MIMAT0027430	feature_id[28].value > threshold=9.936999797821045
node_607: feature_name=MIMAT0023712	feature_id[26].value > threshold=11.798500061035156
node_615: feature_name=MIMAT0022259	feature_id[0].value > threshold=14.372499942779541
node_621: feature_name=MIMAT0019806	feature_id[72].value <= threshold=9.419000148773193
node_622: feature_name=MIMAT0016916	feature_id[63].value <= threshold=8.209500312805176
node_623: feature_name=MIMAT0023713	feature_id[1].value > threshold=11.754499912261963
Class: Benign Ovarian Disease
Rules_82	passed counts:3
node_0: feature_name=MIMAT0005582	feature_id[16].value <= threshold=11.565000057220459
node_1: feature_name=MIMAT0022259	feature_id[0].value > threshold=11.164499759674072
node_141: feature_name=MIMAT0019776	feature_id[6].value > threshold=8.92799997329712
node_497: feature_name=MIMAT0023712	feature_id[26].value > threshold=11.466000080108643
node_527: feature_name=MIMAT0018085	feature_id[30].value > threshold=12.471499919891357
node_587: feature_name=MIMAT0027430	feature_id[28].value <= threshold=9.936999797821045
node_588: feature_name=MIMAT0019806	feature_id[72].value > threshold=8.436999797821045
node_590: feature_name=MIMAT0000440	feature_id[29].value > threshold=5.772500038146973
node_594: feature_name=MIMAT0000510	feature_id[27].value > threshold=5.995000123977661
node_596: feature_name=MIMAT0005951	feature_id[22].value > threshold=9.209499835968018
node_604: feature_name=MIMAT0030987	feature_id[45].value > threshold=5.761999845504761
Class: Lung Cancer
Rules_83	passed counts:3
node_0: feature_name=MIMAT0005582	feature_id[16].value <= threshold=11.565000057220459
node_1: feature_name=MIMAT0022259	feature_id[0].value > threshold=11.164499759674072
node_141: feature_name=MIMAT0019776	feature_id[6].value > threshold=8.92799997329712
node_497: feature_name=MIMAT0023712	feature_id[26].value > threshold=11.466000080108643
node_527: feature_name=MIMAT0018085	feature_id[30].value <= threshold=12.471499919891357
node_528: feature_name=MIMAT0022713	feature_id[48].value <= threshold=8.010499954223633
node_529: feature_name=MIMAT0005880	feature_id[12].value > threshold=10.942500114440918
node_561: feature_name=MIMAT0018085	feature_id[30].value > threshold=12.017999649047852
node_563: feature_name=MIMAT0000101	feature_id[35].value <= threshold=7.151000022888184
Class: Gastric Cancer
Rules_84	passed counts:3
node_0: feature_name=MIMAT0005582	feature_id[16].value <= threshold=11.565000057220459
node_1: feature_name=MIMAT0022259	feature_id[0].value > threshold=11.164499759674072
node_141: feature_name=MIMAT0019776	feature_id[6].value <= threshold=8.92799997329712
node_142: feature_name=MIMAT0015079	feature_id[58].value > threshold=9.325500011444092
node_470: feature_name=MIMAT0004514	feature_id[57].value <= threshold=2.9735000133514404
node_471: feature_name=MIMAT0027488	feature_id[11].value > threshold=7.221999883651733
node_473: feature_name=MIMAT0004982	feature_id[44].value <= threshold=5.10699987411499
node_474: feature_name=MIMAT0022259	feature_id[0].value <= threshold=13.833000183105469
Class: Esophageal Cancer
Rules_85	passed counts:3
node_0: feature_name=MIMAT0005582	feature_id[16].value <= threshold=11.565000057220459
node_1: feature_name=MIMAT0022259	feature_id[0].value > threshold=11.164499759674072
node_141: feature_name=MIMAT0019776	feature_id[6].value <= threshold=8.92799997329712
node_142: feature_name=MIMAT0015079	feature_id[58].value <= threshold=9.325500011444092
node_143: feature_name=MIMAT0000690	feature_id[68].value > threshold=7.583999872207642
node_195: feature_name=MIMAT0023712	feature_id[26].value > threshold=12.260499954223633
node_313: feature_name=MIMAT0027392	feature_id[3].value > threshold=6.889500141143799
node_391: feature_name=MIMAT0000690	feature_id[68].value <= threshold=8.239500045776367
node_392: feature_name=MIMAT0027474	feature_id[37].value > threshold=8.894999980926514
node_410: feature_name=MIMAT0000278	feature_id[8].value > threshold=5.543499946594238
node_418: feature_name=MIMAT0004970	feature_id[14].value > threshold=0.023000001907348633
node_422: feature_name=MIMAT0005582	feature_id[16].value > threshold=11.27150011062622
node_426: feature_name=MIMAT0000422	feature_id[18].value > threshold=2.121500015258789
Class: Hepatocellular Carcinoma
Rules_86	passed counts:3
node_0: feature_name=MIMAT0005582	feature_id[16].value <= threshold=11.565000057220459
node_1: feature_name=MIMAT0022259	feature_id[0].value > threshold=11.164499759674072
node_141: feature_name=MIMAT0019776	feature_id[6].value <= threshold=8.92799997329712
node_142: feature_name=MIMAT0015079	feature_id[58].value <= threshold=9.325500011444092
node_143: feature_name=MIMAT0000690	feature_id[68].value > threshold=7.583999872207642
node_195: feature_name=MIMAT0023712	feature_id[26].value > threshold=12.260499954223633
node_313: feature_name=MIMAT0027392	feature_id[3].value > threshold=6.889500141143799
node_391: feature_name=MIMAT0000690	feature_id[68].value <= threshold=8.239500045776367
node_392: feature_name=MIMAT0027474	feature_id[37].value > threshold=8.894999980926514
node_410: feature_name=MIMAT0000278	feature_id[8].value > threshold=5.543499946594238
node_418: feature_name=MIMAT0004970	feature_id[14].value > threshold=0.023000001907348633
node_422: feature_name=MIMAT0005582	feature_id[16].value > threshold=11.27150011062622
node_426: feature_name=MIMAT0000422	feature_id[18].value <= threshold=2.121500015258789
Class: Pancreatic Cancer
Rules_87	passed counts:3
node_0: feature_name=MIMAT0005582	feature_id[16].value <= threshold=11.565000057220459
node_1: feature_name=MIMAT0022259	feature_id[0].value > threshold=11.164499759674072
node_141: feature_name=MIMAT0019776	feature_id[6].value <= threshold=8.92799997329712
node_142: feature_name=MIMAT0015079	feature_id[58].value <= threshold=9.325500011444092
node_143: feature_name=MIMAT0000690	feature_id[68].value > threshold=7.583999872207642
node_195: feature_name=MIMAT0023712	feature_id[26].value > threshold=12.260499954223633
node_313: feature_name=MIMAT0027392	feature_id[3].value > threshold=6.889500141143799
node_391: feature_name=MIMAT0000690	feature_id[68].value <= threshold=8.239500045776367
node_392: feature_name=MIMAT0027474	feature_id[37].value > threshold=8.894999980926514
node_410: feature_name=MIMAT0000278	feature_id[8].value <= threshold=5.543499946594238
node_411: feature_name=MIMAT0019859	feature_id[62].value <= threshold=12.664499759674072
Class: Ovarian Cancer
Rules_88	passed counts:3
node_0: feature_name=MIMAT0005582	feature_id[16].value <= threshold=11.565000057220459
node_1: feature_name=MIMAT0022259	feature_id[0].value > threshold=11.164499759674072
node_141: feature_name=MIMAT0019776	feature_id[6].value <= threshold=8.92799997329712
node_142: feature_name=MIMAT0015079	feature_id[58].value <= threshold=9.325500011444092
node_143: feature_name=MIMAT0000690	feature_id[68].value > threshold=7.583999872207642
node_195: feature_name=MIMAT0023712	feature_id[26].value > threshold=12.260499954223633
node_313: feature_name=MIMAT0027392	feature_id[3].value > threshold=6.889500141143799
node_391: feature_name=MIMAT0000690	feature_id[68].value <= threshold=8.239500045776367
node_392: feature_name=MIMAT0027474	feature_id[37].value <= threshold=8.894999980926514
node_393: feature_name=MIMAT0000440	feature_id[29].value <= threshold=7.227499961853027
node_394: feature_name=MIMAT0027504	feature_id[39].value <= threshold=8.881500244140625
node_395: feature_name=MIMAT0004792	feature_id[36].value > threshold=10.218999862670898
node_397: feature_name=MIMAT0030987	feature_id[45].value > threshold=3.7725000381469727
Class: Ovarian Cancer
Rules_89	passed counts:3
node_0: feature_name=MIMAT0005582	feature_id[16].value <= threshold=11.565000057220459
node_1: feature_name=MIMAT0022259	feature_id[0].value > threshold=11.164499759674072
node_141: feature_name=MIMAT0019776	feature_id[6].value <= threshold=8.92799997329712
node_142: feature_name=MIMAT0015079	feature_id[58].value <= threshold=9.325500011444092
node_143: feature_name=MIMAT0000690	feature_id[68].value > threshold=7.583999872207642
node_195: feature_name=MIMAT0023712	feature_id[26].value > threshold=12.260499954223633
node_313: feature_name=MIMAT0027392	feature_id[3].value <= threshold=6.889500141143799
node_314: feature_name=MIMAT0027468	feature_id[70].value <= threshold=11.351999759674072
node_315: feature_name=MIMAT0022259	feature_id[0].value > threshold=14.10699987411499
node_343: feature_name=MIMAT0019757	feature_id[15].value <= threshold=8.589000225067139
node_344: feature_name=MIMAT0000101	feature_id[35].value > threshold=6.2829999923706055
Class: Borderline Ovarian Tumor
Rules_90	passed counts:3
node_0: feature_name=MIMAT0005582	feature_id[16].value <= threshold=11.565000057220459
node_1: feature_name=MIMAT0022259	feature_id[0].value > threshold=11.164499759674072
node_141: feature_name=MIMAT0019776	feature_id[6].value <= threshold=8.92799997329712
node_142: feature_name=MIMAT0015079	feature_id[58].value <= threshold=9.325500011444092
node_143: feature_name=MIMAT0000690	feature_id[68].value > threshold=7.583999872207642
node_195: feature_name=MIMAT0023712	feature_id[26].value <= threshold=12.260499954223633
node_196: feature_name=MIMAT0022943	feature_id[42].value > threshold=12.048500061035156
node_224: feature_name=MIMAT0000069	feature_id[25].value <= threshold=6.688999891281128
node_225: feature_name=MIMAT0005582	feature_id[16].value > threshold=10.677000045776367
node_235: feature_name=MIMAT0022742	feature_id[32].value > threshold=7.825999975204468
node_253: feature_name=MIMAT0016880	feature_id[53].value > threshold=-0.14200000371783972
node_261: feature_name=MIMAT0027468	feature_id[70].value <= threshold=11.90149974822998
node_262: feature_name=MIMAT0027474	feature_id[37].value <= threshold=9.595499992370605
node_263: feature_name=MIMAT0000278	feature_id[8].value <= threshold=6.8424999713897705
node_264: feature_name=MIMAT0001631	feature_id[67].value > threshold=5.059999942779541
node_274: feature_name=MIMAT0005867	feature_id[69].value <= threshold=10.42199993133545
node_275: feature_name=MIMAT0025847	feature_id[71].value <= threshold=7.800999879837036
node_276: feature_name=MIMAT0005922	feature_id[19].value > threshold=11.029500007629395
node_282: feature_name=MIMAT0000510	feature_id[27].value > threshold=7.061500072479248
Class: Ovarian Cancer
Rules_91	passed counts:3
node_0: feature_name=MIMAT0005582	feature_id[16].value <= threshold=11.565000057220459
node_1: feature_name=MIMAT0022259	feature_id[0].value > threshold=11.164499759674072
node_141: feature_name=MIMAT0019776	feature_id[6].value <= threshold=8.92799997329712
node_142: feature_name=MIMAT0015079	feature_id[58].value <= threshold=9.325500011444092
node_143: feature_name=MIMAT0000690	feature_id[68].value <= threshold=7.583999872207642
node_144: feature_name=MIMAT0027392	feature_id[3].value > threshold=6.51200008392334
node_158: feature_name=MIMAT0000461	feature_id[13].value <= threshold=5.103499889373779
node_159: feature_name=MIMAT0016879	feature_id[21].value > threshold=7.664499998092651
node_163: feature_name=MIMAT0000461	feature_id[13].value > threshold=-0.8289999961853027
node_165: feature_name=MIMAT0000425	feature_id[73].value > threshold=0.07349997758865356
node_169: feature_name=MIMAT0023713	feature_id[1].value > threshold=11.226000308990479
node_179: feature_name=MIMAT0015072	feature_id[20].value > threshold=5.565500020980835
node_183: feature_name=MIMAT0004514	feature_id[57].value <= threshold=2.188499927520752
Class: Hepatocellular Carcinoma
Rules_92	passed counts:3
node_0: feature_name=MIMAT0005582	feature_id[16].value <= threshold=11.565000057220459
node_1: feature_name=MIMAT0022259	feature_id[0].value > threshold=11.164499759674072
node_141: feature_name=MIMAT0019776	feature_id[6].value <= threshold=8.92799997329712
node_142: feature_name=MIMAT0015079	feature_id[58].value <= threshold=9.325500011444092
node_143: feature_name=MIMAT0000690	feature_id[68].value <= threshold=7.583999872207642
node_144: feature_name=MIMAT0027392	feature_id[3].value > threshold=6.51200008392334
node_158: feature_name=MIMAT0000461	feature_id[13].value <= threshold=5.103499889373779
node_159: feature_name=MIMAT0016879	feature_id[21].value > threshold=7.664499998092651
node_163: feature_name=MIMAT0000461	feature_id[13].value > threshold=-0.8289999961853027
node_165: feature_name=MIMAT0000425	feature_id[73].value > threshold=0.07349997758865356
node_169: feature_name=MIMAT0023713	feature_id[1].value <= threshold=11.226000308990479
node_170: feature_name=MIMAT0022259	feature_id[0].value > threshold=13.639999866485596
Class: Esophageal Cancer
Rules_93	passed counts:3
node_0: feature_name=MIMAT0005582	feature_id[16].value <= threshold=11.565000057220459
node_1: feature_name=MIMAT0022259	feature_id[0].value > threshold=11.164499759674072
node_141: feature_name=MIMAT0019776	feature_id[6].value <= threshold=8.92799997329712
node_142: feature_name=MIMAT0015079	feature_id[58].value <= threshold=9.325500011444092
node_143: feature_name=MIMAT0000690	feature_id[68].value <= threshold=7.583999872207642
node_144: feature_name=MIMAT0027392	feature_id[3].value <= threshold=6.51200008392334
node_145: feature_name=MIMAT0000100	feature_id[23].value <= threshold=4.924000024795532
node_146: feature_name=MIMAT0027420	feature_id[41].value <= threshold=-0.5275000035762787
Class: Esophageal Cancer
Rules_94	passed counts:3
node_0: feature_name=MIMAT0005582	feature_id[16].value <= threshold=11.565000057220459
node_1: feature_name=MIMAT0022259	feature_id[0].value <= threshold=11.164499759674072
node_2: feature_name=MIMAT0005951	feature_id[22].value > threshold=8.657000064849854
node_72: feature_name=MIMAT0027670	feature_id[55].value > threshold=10.670499801635742
node_78: feature_name=MIMAT0019957	feature_id[9].value > threshold=6.530500173568726
node_136: feature_name=MIMAT0027474	feature_id[37].value <= threshold=8.876999855041504
Class: Sarcoma
Rules_95	passed counts:3
node_0: feature_name=MIMAT0005582	feature_id[16].value <= threshold=11.565000057220459
node_1: feature_name=MIMAT0022259	feature_id[0].value <= threshold=11.164499759674072
node_2: feature_name=MIMAT0005951	feature_id[22].value > threshold=8.657000064849854
node_72: feature_name=MIMAT0027670	feature_id[55].value > threshold=10.670499801635742
node_78: feature_name=MIMAT0019957	feature_id[9].value <= threshold=6.530500173568726
node_79: feature_name=MIMAT0005582	feature_id[16].value > threshold=10.684999942779541
node_89: feature_name=MIMAT0003320	feature_id[65].value > threshold=3.9714999198913574
node_115: feature_name=MIMAT0022943	feature_id[42].value > threshold=12.236000061035156
node_127: feature_name=MIMAT0018085	feature_id[30].value > threshold=12.1875
node_133: feature_name=MIMAT0005898	feature_id[10].value > threshold=8.259000301361084
Class: non-Cancer
Rules_96	passed counts:3
node_0: feature_name=MIMAT0005582	feature_id[16].value <= threshold=11.565000057220459
node_1: feature_name=MIMAT0022259	feature_id[0].value <= threshold=11.164499759674072
node_2: feature_name=MIMAT0005951	feature_id[22].value > threshold=8.657000064849854
node_72: feature_name=MIMAT0027670	feature_id[55].value > threshold=10.670499801635742
node_78: feature_name=MIMAT0019957	feature_id[9].value <= threshold=6.530500173568726
node_79: feature_name=MIMAT0005582	feature_id[16].value > threshold=10.684999942779541
node_89: feature_name=MIMAT0003320	feature_id[65].value > threshold=3.9714999198913574
node_115: feature_name=MIMAT0022943	feature_id[42].value <= threshold=12.236000061035156
node_116: feature_name=MIMAT0018085	feature_id[30].value <= threshold=11.50600004196167
node_117: feature_name=MIMAT0019071	feature_id[2].value > threshold=13.093500137329102
Class: Breast Cancer
Rules_97	passed counts:3
node_0: feature_name=MIMAT0005582	feature_id[16].value <= threshold=11.565000057220459
node_1: feature_name=MIMAT0022259	feature_id[0].value <= threshold=11.164499759674072
node_2: feature_name=MIMAT0005951	feature_id[22].value <= threshold=8.657000064849854
node_3: feature_name=MIMAT0027488	feature_id[11].value > threshold=7.646500110626221
node_13: feature_name=MIMAT0022947	feature_id[24].value > threshold=7.671499967575073
node_55: feature_name=MIMAT0000071	feature_id[43].value <= threshold=5.446000099182129
node_56: feature_name=MIMAT0031119	feature_id[40].value > threshold=4.684000015258789
node_58: feature_name=MIMAT0000690	feature_id[68].value > threshold=8.709500312805176
Class: Ovarian Cancer
Rules_98	passed counts:3
node_0: feature_name=MIMAT0005582	feature_id[16].value <= threshold=11.565000057220459
node_1: feature_name=MIMAT0022259	feature_id[0].value <= threshold=11.164499759674072
node_2: feature_name=MIMAT0005951	feature_id[22].value <= threshold=8.657000064849854
node_3: feature_name=MIMAT0027488	feature_id[11].value > threshold=7.646500110626221
node_13: feature_name=MIMAT0022947	feature_id[24].value > threshold=7.671499967575073
node_55: feature_name=MIMAT0000071	feature_id[43].value <= threshold=5.446000099182129
node_56: feature_name=MIMAT0031119	feature_id[40].value > threshold=4.684000015258789
node_58: feature_name=MIMAT0000690	feature_id[68].value <= threshold=8.709500312805176
node_59: feature_name=MIMAT0019776	feature_id[6].value > threshold=7.30049991607666
Class: Sarcoma
Rules_99	passed counts:3
node_0: feature_name=MIMAT0005582	feature_id[16].value <= threshold=11.565000057220459
node_1: feature_name=MIMAT0022259	feature_id[0].value <= threshold=11.164499759674072
node_2: feature_name=MIMAT0005951	feature_id[22].value <= threshold=8.657000064849854
node_3: feature_name=MIMAT0027488	feature_id[11].value > threshold=7.646500110626221
node_13: feature_name=MIMAT0022947	feature_id[24].value <= threshold=7.671499967575073
node_14: feature_name=MIMAT0005582	feature_id[16].value > threshold=10.728000164031982
node_24: feature_name=MIMAT0019774	feature_id[59].value > threshold=4.04449999332428
node_28: feature_name=MIMAT0024615	feature_id[47].value > threshold=3.802999973297119
node_30: feature_name=MIMAT0015079	feature_id[58].value > threshold=4.946000099182129
node_32: feature_name=MIMAT0024615	feature_id[47].value <= threshold=14.313499927520752
node_33: feature_name=MIMAT0004970	feature_id[14].value > threshold=-1.6044999957084656
node_35: feature_name=MIMAT0022947	feature_id[24].value > threshold=7.359999895095825
node_47: feature_name=MIMAT0019776	feature_id[6].value <= threshold=6.926499843597412
node_48: feature_name=MIMAT0000422	feature_id[18].value <= threshold=3.6740000247955322
Class: Breast Cancer
Rules_100	passed counts:2
node_0: feature_name=MIMAT0005582	feature_id[16].value > threshold=11.565000057220459
node_632: feature_name=MIMAT0023713	feature_id[1].value > threshold=11.519500255584717
node_640: feature_name=MIMAT0000100	feature_id[23].value > threshold=4.1605000495910645
node_654: feature_name=MIMAT0027392	feature_id[3].value > threshold=7.494500160217285
node_658: feature_name=MIMAT0000440	feature_id[29].value > threshold=6.881500005722046
Class: Ovarian Cancer
Rules_101	passed counts:2
node_0: feature_name=MIMAT0005582	feature_id[16].value > threshold=11.565000057220459
node_632: feature_name=MIMAT0023713	feature_id[1].value > threshold=11.519500255584717
node_640: feature_name=MIMAT0000100	feature_id[23].value <= threshold=4.1605000495910645
node_641: feature_name=MIMAT0005792	feature_id[34].value <= threshold=5.187999963760376
node_642: feature_name=MIMAT0027488	feature_id[11].value <= threshold=7.4105000495910645
node_643: feature_name=MIMAT0027500	feature_id[5].value > threshold=7.476999998092651
Class: Sarcoma
Rules_102	passed counts:2
node_0: feature_name=MIMAT0005582	feature_id[16].value <= threshold=11.565000057220459
node_1: feature_name=MIMAT0022259	feature_id[0].value > threshold=11.164499759674072
node_141: feature_name=MIMAT0019776	feature_id[6].value > threshold=8.92799997329712
node_497: feature_name=MIMAT0023712	feature_id[26].value > threshold=11.466000080108643
node_527: feature_name=MIMAT0018085	feature_id[30].value > threshold=12.471499919891357
node_587: feature_name=MIMAT0027430	feature_id[28].value > threshold=9.936999797821045
node_607: feature_name=MIMAT0023712	feature_id[26].value > threshold=11.798500061035156
node_615: feature_name=MIMAT0022259	feature_id[0].value <= threshold=14.372499942779541
node_616: feature_name=MIMAT0019947	feature_id[7].value <= threshold=8.253000020980835
node_617: feature_name=MIMAT0030987	feature_id[45].value > threshold=4.583000063896179
Class: Lung Cancer
Rules_103	passed counts:2
node_0: feature_name=MIMAT0005582	feature_id[16].value <= threshold=11.565000057220459
node_1: feature_name=MIMAT0022259	feature_id[0].value > threshold=11.164499759674072
node_141: feature_name=MIMAT0019776	feature_id[6].value > threshold=8.92799997329712
node_497: feature_name=MIMAT0023712	feature_id[26].value > threshold=11.466000080108643
node_527: feature_name=MIMAT0018085	feature_id[30].value > threshold=12.471499919891357
node_587: feature_name=MIMAT0027430	feature_id[28].value > threshold=9.936999797821045
node_607: feature_name=MIMAT0023712	feature_id[26].value <= threshold=11.798500061035156
node_608: feature_name=MIMAT0019229	feature_id[49].value > threshold=11.16599988937378
node_612: feature_name=MIMAT0019947	feature_id[7].value <= threshold=9.232500076293945
Class: Colorectal Cancer
Rules_104	passed counts:2
node_0: feature_name=MIMAT0005582	feature_id[16].value <= threshold=11.565000057220459
node_1: feature_name=MIMAT0022259	feature_id[0].value > threshold=11.164499759674072
node_141: feature_name=MIMAT0019776	feature_id[6].value > threshold=8.92799997329712
node_497: feature_name=MIMAT0023712	feature_id[26].value > threshold=11.466000080108643
node_527: feature_name=MIMAT0018085	feature_id[30].value > threshold=12.471499919891357
node_587: feature_name=MIMAT0027430	feature_id[28].value <= threshold=9.936999797821045
node_588: feature_name=MIMAT0019806	feature_id[72].value > threshold=8.436999797821045
node_590: feature_name=MIMAT0000440	feature_id[29].value > threshold=5.772500038146973
node_594: feature_name=MIMAT0000510	feature_id[27].value > threshold=5.995000123977661
node_596: feature_name=MIMAT0005951	feature_id[22].value > threshold=9.209499835968018
node_604: feature_name=MIMAT0030987	feature_id[45].value <= threshold=5.761999845504761
Class: Colorectal Cancer
Rules_105	passed counts:2
node_0: feature_name=MIMAT0005582	feature_id[16].value <= threshold=11.565000057220459
node_1: feature_name=MIMAT0022259	feature_id[0].value > threshold=11.164499759674072
node_141: feature_name=MIMAT0019776	feature_id[6].value > threshold=8.92799997329712
node_497: feature_name=MIMAT0023712	feature_id[26].value > threshold=11.466000080108643
node_527: feature_name=MIMAT0018085	feature_id[30].value > threshold=12.471499919891357
node_587: feature_name=MIMAT0027430	feature_id[28].value <= threshold=9.936999797821045
node_588: feature_name=MIMAT0019806	feature_id[72].value > threshold=8.436999797821045
node_590: feature_name=MIMAT0000440	feature_id[29].value > threshold=5.772500038146973
node_594: feature_name=MIMAT0000510	feature_id[27].value <= threshold=5.995000123977661
Class: Hepatocellular Carcinoma
Rules_106	passed counts:2
node_0: feature_name=MIMAT0005582	feature_id[16].value <= threshold=11.565000057220459
node_1: feature_name=MIMAT0022259	feature_id[0].value > threshold=11.164499759674072
node_141: feature_name=MIMAT0019776	feature_id[6].value > threshold=8.92799997329712
node_497: feature_name=MIMAT0023712	feature_id[26].value > threshold=11.466000080108643
node_527: feature_name=MIMAT0018085	feature_id[30].value > threshold=12.471499919891357
node_587: feature_name=MIMAT0027430	feature_id[28].value <= threshold=9.936999797821045
node_588: feature_name=MIMAT0019806	feature_id[72].value > threshold=8.436999797821045
node_590: feature_name=MIMAT0000440	feature_id[29].value <= threshold=5.772500038146973
node_591: feature_name=MIMAT0019859	feature_id[62].value > threshold=12.15999984741211
Class: Gastric Cancer
Rules_107	passed counts:2
node_0: feature_name=MIMAT0005582	feature_id[16].value <= threshold=11.565000057220459
node_1: feature_name=MIMAT0022259	feature_id[0].value > threshold=11.164499759674072
node_141: feature_name=MIMAT0019776	feature_id[6].value > threshold=8.92799997329712
node_497: feature_name=MIMAT0023712	feature_id[26].value > threshold=11.466000080108643
node_527: feature_name=MIMAT0018085	feature_id[30].value <= threshold=12.471499919891357
node_528: feature_name=MIMAT0022713	feature_id[48].value > threshold=8.010499954223633
node_568: feature_name=MIMAT0022259	feature_id[0].value > threshold=14.377500057220459
node_572: feature_name=MIMAT0005922	feature_id[19].value > threshold=10.513000011444092
node_576: feature_name=MIMAT0018976	feature_id[38].value > threshold=11.572500228881836
node_578: feature_name=MIMAT0000071	feature_id[43].value > threshold=7.33650016784668
Class: Ovarian Cancer
Rules_108	passed counts:2
node_0: feature_name=MIMAT0005582	feature_id[16].value <= threshold=11.565000057220459
node_1: feature_name=MIMAT0022259	feature_id[0].value > threshold=11.164499759674072
node_141: feature_name=MIMAT0019776	feature_id[6].value > threshold=8.92799997329712
node_497: feature_name=MIMAT0023712	feature_id[26].value > threshold=11.466000080108643
node_527: feature_name=MIMAT0018085	feature_id[30].value <= threshold=12.471499919891357
node_528: feature_name=MIMAT0022713	feature_id[48].value > threshold=8.010499954223633
node_568: feature_name=MIMAT0022259	feature_id[0].value > threshold=14.377500057220459
node_572: feature_name=MIMAT0005922	feature_id[19].value > threshold=10.513000011444092
node_576: feature_name=MIMAT0018976	feature_id[38].value <= threshold=11.572500228881836
Class: Esophageal Cancer
Rules_109	passed counts:2
node_0: feature_name=MIMAT0005582	feature_id[16].value <= threshold=11.565000057220459
node_1: feature_name=MIMAT0022259	feature_id[0].value > threshold=11.164499759674072
node_141: feature_name=MIMAT0019776	feature_id[6].value > threshold=8.92799997329712
node_497: feature_name=MIMAT0023712	feature_id[26].value > threshold=11.466000080108643
node_527: feature_name=MIMAT0018085	feature_id[30].value <= threshold=12.471499919891357
node_528: feature_name=MIMAT0022713	feature_id[48].value <= threshold=8.010499954223633
node_529: feature_name=MIMAT0005880	feature_id[12].value <= threshold=10.942500114440918
node_530: feature_name=MIMAT0018003	feature_id[31].value > threshold=6.643999814987183
node_534: feature_name=MIMAT0019903	feature_id[52].value > threshold=9.095499992370605
node_542: feature_name=MIMAT0023712	feature_id[26].value > threshold=12.148000240325928
node_558: feature_name=MIMAT0028119	feature_id[60].value <= threshold=7.770500183105469
Class: Colorectal Cancer
Rules_110	passed counts:2
node_0: feature_name=MIMAT0005582	feature_id[16].value <= threshold=11.565000057220459
node_1: feature_name=MIMAT0022259	feature_id[0].value > threshold=11.164499759674072
node_141: feature_name=MIMAT0019776	feature_id[6].value > threshold=8.92799997329712
node_497: feature_name=MIMAT0023712	feature_id[26].value > threshold=11.466000080108643
node_527: feature_name=MIMAT0018085	feature_id[30].value <= threshold=12.471499919891357
node_528: feature_name=MIMAT0022713	feature_id[48].value <= threshold=8.010499954223633
node_529: feature_name=MIMAT0005880	feature_id[12].value <= threshold=10.942500114440918
node_530: feature_name=MIMAT0018003	feature_id[31].value > threshold=6.643999814987183
node_534: feature_name=MIMAT0019903	feature_id[52].value <= threshold=9.095499992370605
node_535: feature_name=MIMAT0023713	feature_id[1].value <= threshold=11.342999935150146
node_536: feature_name=MIMAT0022947	feature_id[24].value > threshold=8.062000274658203
node_538: feature_name=MIMAT0006764	feature_id[56].value <= threshold=5.7195000648498535
Class: Colorectal Cancer
Rules_111	passed counts:2
node_0: feature_name=MIMAT0005582	feature_id[16].value <= threshold=11.565000057220459
node_1: feature_name=MIMAT0022259	feature_id[0].value > threshold=11.164499759674072
node_141: feature_name=MIMAT0019776	feature_id[6].value > threshold=8.92799997329712
node_497: feature_name=MIMAT0023712	feature_id[26].value <= threshold=11.466000080108643
node_498: feature_name=MIMAT0023713	feature_id[1].value <= threshold=11.33050012588501
node_499: feature_name=MIMAT0022947	feature_id[24].value > threshold=8.366499900817871
node_517: feature_name=MIMAT0027488	feature_id[11].value > threshold=9.38100004196167
node_521: feature_name=MIMAT0015079	feature_id[58].value > threshold=7.8454999923706055
Class: Colorectal Cancer
Rules_112	passed counts:2
node_0: feature_name=MIMAT0005582	feature_id[16].value <= threshold=11.565000057220459
node_1: feature_name=MIMAT0022259	feature_id[0].value > threshold=11.164499759674072
node_141: feature_name=MIMAT0019776	feature_id[6].value > threshold=8.92799997329712
node_497: feature_name=MIMAT0023712	feature_id[26].value <= threshold=11.466000080108643
node_498: feature_name=MIMAT0023713	feature_id[1].value <= threshold=11.33050012588501
node_499: feature_name=MIMAT0022947	feature_id[24].value <= threshold=8.366499900817871
node_500: feature_name=MIMAT0005898	feature_id[10].value <= threshold=11.867499828338623
node_501: feature_name=MIMAT0000425	feature_id[73].value <= threshold=7.354000091552734
node_502: feature_name=MIMAT0025847	feature_id[71].value > threshold=5.346999883651733
node_504: feature_name=MIMAT0019071	feature_id[2].value <= threshold=15.371000289916992
node_505: feature_name=MIMAT0000725	feature_id[64].value <= threshold=5.983000040054321
node_506: feature_name=MIMAT0019776	feature_id[6].value <= threshold=9.840499877929688
Class: Gastric Cancer
Rules_113	passed counts:2
node_0: feature_name=MIMAT0005582	feature_id[16].value <= threshold=11.565000057220459
node_1: feature_name=MIMAT0022259	feature_id[0].value > threshold=11.164499759674072
node_141: feature_name=MIMAT0019776	feature_id[6].value <= threshold=8.92799997329712
node_142: feature_name=MIMAT0015079	feature_id[58].value > threshold=9.325500011444092
node_470: feature_name=MIMAT0004514	feature_id[57].value > threshold=2.9735000133514404
node_482: feature_name=MIMAT0027500	feature_id[5].value > threshold=8.173500061035156
Class: Pancreatic Cancer
Rules_114	passed counts:2
node_0: feature_name=MIMAT0005582	feature_id[16].value <= threshold=11.565000057220459
node_1: feature_name=MIMAT0022259	feature_id[0].value > threshold=11.164499759674072
node_141: feature_name=MIMAT0019776	feature_id[6].value <= threshold=8.92799997329712
node_142: feature_name=MIMAT0015079	feature_id[58].value > threshold=9.325500011444092
node_470: feature_name=MIMAT0004514	feature_id[57].value > threshold=2.9735000133514404
node_482: feature_name=MIMAT0027500	feature_id[5].value <= threshold=8.173500061035156
node_483: feature_name=MIMAT0004792	feature_id[36].value <= threshold=9.46049976348877
node_484: feature_name=MIMAT0019071	feature_id[2].value > threshold=14.482499599456787
Class: Sarcoma
Rules_115	passed counts:2
node_0: feature_name=MIMAT0005582	feature_id[16].value <= threshold=11.565000057220459
node_1: feature_name=MIMAT0022259	feature_id[0].value > threshold=11.164499759674072
node_141: feature_name=MIMAT0019776	feature_id[6].value <= threshold=8.92799997329712
node_142: feature_name=MIMAT0015079	feature_id[58].value <= threshold=9.325500011444092
node_143: feature_name=MIMAT0000690	feature_id[68].value > threshold=7.583999872207642
node_195: feature_name=MIMAT0023712	feature_id[26].value > threshold=12.260499954223633
node_313: feature_name=MIMAT0027392	feature_id[3].value > threshold=6.889500141143799
node_391: feature_name=MIMAT0000690	feature_id[68].value > threshold=8.239500045776367
node_429: feature_name=MIMAT0022259	feature_id[0].value <= threshold=15.041499614715576
node_430: feature_name=MIMAT0027420	feature_id[41].value > threshold=-0.24949999898672104
node_432: feature_name=MIMAT0019903	feature_id[52].value > threshold=8.243500232696533
node_434: feature_name=MIMAT0027670	feature_id[55].value > threshold=11.031499862670898
node_442: feature_name=MIMAT0005922	feature_id[19].value > threshold=11.166999816894531
node_464: feature_name=MIMAT0000100	feature_id[23].value <= threshold=5.316499948501587
Class: Hepatocellular Carcinoma
Rules_116	passed counts:2
node_0: feature_name=MIMAT0005582	feature_id[16].value <= threshold=11.565000057220459
node_1: feature_name=MIMAT0022259	feature_id[0].value > threshold=11.164499759674072
node_141: feature_name=MIMAT0019776	feature_id[6].value <= threshold=8.92799997329712
node_142: feature_name=MIMAT0015079	feature_id[58].value <= threshold=9.325500011444092
node_143: feature_name=MIMAT0000690	feature_id[68].value > threshold=7.583999872207642
node_195: feature_name=MIMAT0023712	feature_id[26].value > threshold=12.260499954223633
node_313: feature_name=MIMAT0027392	feature_id[3].value > threshold=6.889500141143799
node_391: feature_name=MIMAT0000690	feature_id[68].value > threshold=8.239500045776367
node_429: feature_name=MIMAT0022259	feature_id[0].value <= threshold=15.041499614715576
node_430: feature_name=MIMAT0027420	feature_id[41].value > threshold=-0.24949999898672104
node_432: feature_name=MIMAT0019903	feature_id[52].value > threshold=8.243500232696533
node_434: feature_name=MIMAT0027670	feature_id[55].value > threshold=11.031499862670898
node_442: feature_name=MIMAT0005922	feature_id[19].value <= threshold=11.166999816894531
node_443: feature_name=MIMAT0031119	feature_id[40].value > threshold=4.335000038146973
node_451: feature_name=MIMAT0003320	feature_id[65].value > threshold=5.7230000495910645
node_457: feature_name=MIMAT0031119	feature_id[40].value <= threshold=6.194499969482422
Class: Benign Ovarian Disease
Rules_117	passed counts:2
node_0: feature_name=MIMAT0005582	feature_id[16].value <= threshold=11.565000057220459
node_1: feature_name=MIMAT0022259	feature_id[0].value > threshold=11.164499759674072
node_141: feature_name=MIMAT0019776	feature_id[6].value <= threshold=8.92799997329712
node_142: feature_name=MIMAT0015079	feature_id[58].value <= threshold=9.325500011444092
node_143: feature_name=MIMAT0000690	feature_id[68].value > threshold=7.583999872207642
node_195: feature_name=MIMAT0023712	feature_id[26].value > threshold=12.260499954223633
node_313: feature_name=MIMAT0027392	feature_id[3].value > threshold=6.889500141143799
node_391: feature_name=MIMAT0000690	feature_id[68].value > threshold=8.239500045776367
node_429: feature_name=MIMAT0022259	feature_id[0].value <= threshold=15.041499614715576
node_430: feature_name=MIMAT0027420	feature_id[41].value > threshold=-0.24949999898672104
node_432: feature_name=MIMAT0019903	feature_id[52].value > threshold=8.243500232696533
node_434: feature_name=MIMAT0027670	feature_id[55].value <= threshold=11.031499862670898
node_435: feature_name=MIMAT0026636	feature_id[54].value > threshold=3.7929999828338623
Class: Borderline Ovarian Tumor
Rules_118	passed counts:2
node_0: feature_name=MIMAT0005582	feature_id[16].value <= threshold=11.565000057220459
node_1: feature_name=MIMAT0022259	feature_id[0].value > threshold=11.164499759674072
node_141: feature_name=MIMAT0019776	feature_id[6].value <= threshold=8.92799997329712
node_142: feature_name=MIMAT0015079	feature_id[58].value <= threshold=9.325500011444092
node_143: feature_name=MIMAT0000690	feature_id[68].value > threshold=7.583999872207642
node_195: feature_name=MIMAT0023712	feature_id[26].value > threshold=12.260499954223633
node_313: feature_name=MIMAT0027392	feature_id[3].value > threshold=6.889500141143799
node_391: feature_name=MIMAT0000690	feature_id[68].value <= threshold=8.239500045776367
node_392: feature_name=MIMAT0027474	feature_id[37].value > threshold=8.894999980926514
node_410: feature_name=MIMAT0000278	feature_id[8].value > threshold=5.543499946594238
node_418: feature_name=MIMAT0004970	feature_id[14].value <= threshold=0.023000001907348633
node_419: feature_name=MIMAT0016879	feature_id[21].value <= threshold=10.656499862670898
Class: Esophageal Cancer
Rules_119	passed counts:2
node_0: feature_name=MIMAT0005582	feature_id[16].value <= threshold=11.565000057220459
node_1: feature_name=MIMAT0022259	feature_id[0].value > threshold=11.164499759674072
node_141: feature_name=MIMAT0019776	feature_id[6].value <= threshold=8.92799997329712
node_142: feature_name=MIMAT0015079	feature_id[58].value <= threshold=9.325500011444092
node_143: feature_name=MIMAT0000690	feature_id[68].value > threshold=7.583999872207642
node_195: feature_name=MIMAT0023712	feature_id[26].value > threshold=12.260499954223633
node_313: feature_name=MIMAT0027392	feature_id[3].value > threshold=6.889500141143799
node_391: feature_name=MIMAT0000690	feature_id[68].value <= threshold=8.239500045776367
node_392: feature_name=MIMAT0027474	feature_id[37].value > threshold=8.894999980926514
node_410: feature_name=MIMAT0000278	feature_id[8].value <= threshold=5.543499946594238
node_411: feature_name=MIMAT0019859	feature_id[62].value > threshold=12.664499759674072
node_413: feature_name=MIMAT0023712	feature_id[26].value > threshold=12.361000061035156
Class: Hepatocellular Carcinoma
Rules_120	passed counts:2
node_0: feature_name=MIMAT0005582	feature_id[16].value <= threshold=11.565000057220459
node_1: feature_name=MIMAT0022259	feature_id[0].value > threshold=11.164499759674072
node_141: feature_name=MIMAT0019776	feature_id[6].value <= threshold=8.92799997329712
node_142: feature_name=MIMAT0015079	feature_id[58].value <= threshold=9.325500011444092
node_143: feature_name=MIMAT0000690	feature_id[68].value > threshold=7.583999872207642
node_195: feature_name=MIMAT0023712	feature_id[26].value > threshold=12.260499954223633
node_313: feature_name=MIMAT0027392	feature_id[3].value > threshold=6.889500141143799
node_391: feature_name=MIMAT0000690	feature_id[68].value <= threshold=8.239500045776367
node_392: feature_name=MIMAT0027474	feature_id[37].value > threshold=8.894999980926514
node_410: feature_name=MIMAT0000278	feature_id[8].value <= threshold=5.543499946594238
node_411: feature_name=MIMAT0019859	feature_id[62].value > threshold=12.664499759674072
node_413: feature_name=MIMAT0023712	feature_id[26].value <= threshold=12.361000061035156
node_414: feature_name=MIMAT0024615	feature_id[47].value > threshold=11.249499797821045
Class: Benign Ovarian Disease
Rules_121	passed counts:2
node_0: feature_name=MIMAT0005582	feature_id[16].value <= threshold=11.565000057220459
node_1: feature_name=MIMAT0022259	feature_id[0].value > threshold=11.164499759674072
node_141: feature_name=MIMAT0019776	feature_id[6].value <= threshold=8.92799997329712
node_142: feature_name=MIMAT0015079	feature_id[58].value <= threshold=9.325500011444092
node_143: feature_name=MIMAT0000690	feature_id[68].value > threshold=7.583999872207642
node_195: feature_name=MIMAT0023712	feature_id[26].value > threshold=12.260499954223633
node_313: feature_name=MIMAT0027392	feature_id[3].value > threshold=6.889500141143799
node_391: feature_name=MIMAT0000690	feature_id[68].value <= threshold=8.239500045776367
node_392: feature_name=MIMAT0027474	feature_id[37].value <= threshold=8.894999980926514
node_393: feature_name=MIMAT0000440	feature_id[29].value <= threshold=7.227499961853027
node_394: feature_name=MIMAT0027504	feature_id[39].value > threshold=8.881500244140625
node_402: feature_name=MIMAT0004970	feature_id[14].value > threshold=-0.8209999799728394
node_404: feature_name=MIMAT0005582	feature_id[16].value <= threshold=11.016499996185303
Class: Ovarian Cancer
Rules_122	passed counts:2
node_0: feature_name=MIMAT0005582	feature_id[16].value <= threshold=11.565000057220459
node_1: feature_name=MIMAT0022259	feature_id[0].value > threshold=11.164499759674072
node_141: feature_name=MIMAT0019776	feature_id[6].value <= threshold=8.92799997329712
node_142: feature_name=MIMAT0015079	feature_id[58].value <= threshold=9.325500011444092
node_143: feature_name=MIMAT0000690	feature_id[68].value > threshold=7.583999872207642
node_195: feature_name=MIMAT0023712	feature_id[26].value > threshold=12.260499954223633
node_313: feature_name=MIMAT0027392	feature_id[3].value > threshold=6.889500141143799
node_391: feature_name=MIMAT0000690	feature_id[68].value <= threshold=8.239500045776367
node_392: feature_name=MIMAT0027474	feature_id[37].value <= threshold=8.894999980926514
node_393: feature_name=MIMAT0000440	feature_id[29].value <= threshold=7.227499961853027
node_394: feature_name=MIMAT0027504	feature_id[39].value > threshold=8.881500244140625
node_402: feature_name=MIMAT0004970	feature_id[14].value <= threshold=-0.8209999799728394
Class: Pancreatic Cancer
Rules_123	passed counts:2
node_0: feature_name=MIMAT0005582	feature_id[16].value <= threshold=11.565000057220459
node_1: feature_name=MIMAT0022259	feature_id[0].value > threshold=11.164499759674072
node_141: feature_name=MIMAT0019776	feature_id[6].value <= threshold=8.92799997329712
node_142: feature_name=MIMAT0015079	feature_id[58].value <= threshold=9.325500011444092
node_143: feature_name=MIMAT0000690	feature_id[68].value > threshold=7.583999872207642
node_195: feature_name=MIMAT0023712	feature_id[26].value > threshold=12.260499954223633
node_313: feature_name=MIMAT0027392	feature_id[3].value > threshold=6.889500141143799
node_391: feature_name=MIMAT0000690	feature_id[68].value <= threshold=8.239500045776367
node_392: feature_name=MIMAT0027474	feature_id[37].value <= threshold=8.894999980926514
node_393: feature_name=MIMAT0000440	feature_id[29].value <= threshold=7.227499961853027
node_394: feature_name=MIMAT0027504	feature_id[39].value <= threshold=8.881500244140625
node_395: feature_name=MIMAT0004792	feature_id[36].value > threshold=10.218999862670898
node_397: feature_name=MIMAT0030987	feature_id[45].value <= threshold=3.7725000381469727
node_398: feature_name=MIMAT0005922	feature_id[19].value > threshold=10.773499965667725
Class: Borderline Ovarian Tumor
Rules_124	passed counts:2
node_0: feature_name=MIMAT0005582	feature_id[16].value <= threshold=11.565000057220459
node_1: feature_name=MIMAT0022259	feature_id[0].value > threshold=11.164499759674072
node_141: feature_name=MIMAT0019776	feature_id[6].value <= threshold=8.92799997329712
node_142: feature_name=MIMAT0015079	feature_id[58].value <= threshold=9.325500011444092
node_143: feature_name=MIMAT0000690	feature_id[68].value > threshold=7.583999872207642
node_195: feature_name=MIMAT0023712	feature_id[26].value > threshold=12.260499954223633
node_313: feature_name=MIMAT0027392	feature_id[3].value <= threshold=6.889500141143799
node_314: feature_name=MIMAT0027468	feature_id[70].value > threshold=11.351999759674072
node_358: feature_name=MIMAT0016916	feature_id[63].value > threshold=7.312000036239624
node_386: feature_name=MIMAT0000425	feature_id[73].value <= threshold=-0.2224999964237213
Class: Ovarian Cancer
Rules_125	passed counts:2
node_0: feature_name=MIMAT0005582	feature_id[16].value <= threshold=11.565000057220459
node_1: feature_name=MIMAT0022259	feature_id[0].value > threshold=11.164499759674072
node_141: feature_name=MIMAT0019776	feature_id[6].value <= threshold=8.92799997329712
node_142: feature_name=MIMAT0015079	feature_id[58].value <= threshold=9.325500011444092
node_143: feature_name=MIMAT0000690	feature_id[68].value > threshold=7.583999872207642
node_195: feature_name=MIMAT0023712	feature_id[26].value > threshold=12.260499954223633
node_313: feature_name=MIMAT0027392	feature_id[3].value <= threshold=6.889500141143799
node_314: feature_name=MIMAT0027468	feature_id[70].value > threshold=11.351999759674072
node_358: feature_name=MIMAT0016916	feature_id[63].value <= threshold=7.312000036239624
node_359: feature_name=MIMAT0000725	feature_id[64].value > threshold=6.501499891281128
node_367: feature_name=MIMAT0000062	feature_id[50].value > threshold=0.4580000042915344
node_371: feature_name=MIMAT0019774	feature_id[59].value > threshold=6.699000120162964
node_379: feature_name=MIMAT0000100	feature_id[23].value > threshold=6.06850004196167
node_383: feature_name=MIMAT0018085	feature_id[30].value > threshold=12.467000007629395
Class: Sarcoma
Rules_126	passed counts:2
node_0: feature_name=MIMAT0005582	feature_id[16].value <= threshold=11.565000057220459
node_1: feature_name=MIMAT0022259	feature_id[0].value > threshold=11.164499759674072
node_141: feature_name=MIMAT0019776	feature_id[6].value <= threshold=8.92799997329712
node_142: feature_name=MIMAT0015079	feature_id[58].value <= threshold=9.325500011444092
node_143: feature_name=MIMAT0000690	feature_id[68].value > threshold=7.583999872207642
node_195: feature_name=MIMAT0023712	feature_id[26].value > threshold=12.260499954223633
node_313: feature_name=MIMAT0027392	feature_id[3].value <= threshold=6.889500141143799
node_314: feature_name=MIMAT0027468	feature_id[70].value > threshold=11.351999759674072
node_358: feature_name=MIMAT0016916	feature_id[63].value <= threshold=7.312000036239624
node_359: feature_name=MIMAT0000725	feature_id[64].value > threshold=6.501499891281128
node_367: feature_name=MIMAT0000062	feature_id[50].value > threshold=0.4580000042915344
node_371: feature_name=MIMAT0019774	feature_id[59].value > threshold=6.699000120162964
node_379: feature_name=MIMAT0000100	feature_id[23].value > threshold=6.06850004196167
node_383: feature_name=MIMAT0018085	feature_id[30].value <= threshold=12.467000007629395
Class: Borderline Ovarian Tumor
Rules_127	passed counts:2
node_0: feature_name=MIMAT0005582	feature_id[16].value <= threshold=11.565000057220459
node_1: feature_name=MIMAT0022259	feature_id[0].value > threshold=11.164499759674072
node_141: feature_name=MIMAT0019776	feature_id[6].value <= threshold=8.92799997329712
node_142: feature_name=MIMAT0015079	feature_id[58].value <= threshold=9.325500011444092
node_143: feature_name=MIMAT0000690	feature_id[68].value > threshold=7.583999872207642
node_195: feature_name=MIMAT0023712	feature_id[26].value > threshold=12.260499954223633
node_313: feature_name=MIMAT0027392	feature_id[3].value <= threshold=6.889500141143799
node_314: feature_name=MIMAT0027468	feature_id[70].value > threshold=11.351999759674072
node_358: feature_name=MIMAT0016916	feature_id[63].value <= threshold=7.312000036239624
node_359: feature_name=MIMAT0000725	feature_id[64].value > threshold=6.501499891281128
node_367: feature_name=MIMAT0000062	feature_id[50].value > threshold=0.4580000042915344
node_371: feature_name=MIMAT0019774	feature_id[59].value > threshold=6.699000120162964
node_379: feature_name=MIMAT0000100	feature_id[23].value <= threshold=6.06850004196167
node_380: feature_name=MIMAT0019947	feature_id[7].value <= threshold=8.022000074386597
Class: Ovarian Cancer
Rules_128	passed counts:2
node_0: feature_name=MIMAT0005582	feature_id[16].value <= threshold=11.565000057220459
node_1: feature_name=MIMAT0022259	feature_id[0].value > threshold=11.164499759674072
node_141: feature_name=MIMAT0019776	feature_id[6].value <= threshold=8.92799997329712
node_142: feature_name=MIMAT0015079	feature_id[58].value <= threshold=9.325500011444092
node_143: feature_name=MIMAT0000690	feature_id[68].value > threshold=7.583999872207642
node_195: feature_name=MIMAT0023712	feature_id[26].value > threshold=12.260499954223633
node_313: feature_name=MIMAT0027392	feature_id[3].value <= threshold=6.889500141143799
node_314: feature_name=MIMAT0027468	feature_id[70].value > threshold=11.351999759674072
node_358: feature_name=MIMAT0016916	feature_id[63].value <= threshold=7.312000036239624
node_359: feature_name=MIMAT0000725	feature_id[64].value > threshold=6.501499891281128
node_367: feature_name=MIMAT0000062	feature_id[50].value > threshold=0.4580000042915344
node_371: feature_name=MIMAT0019774	feature_id[59].value <= threshold=6.699000120162964
node_372: feature_name=MIMAT0005582	feature_id[16].value > threshold=11.328499794006348
node_376: feature_name=MIMAT0031000	feature_id[4].value <= threshold=7.551500082015991
Class: Borderline Ovarian Tumor
Rules_129	passed counts:2
node_0: feature_name=MIMAT0005582	feature_id[16].value <= threshold=11.565000057220459
node_1: feature_name=MIMAT0022259	feature_id[0].value > threshold=11.164499759674072
node_141: feature_name=MIMAT0019776	feature_id[6].value <= threshold=8.92799997329712
node_142: feature_name=MIMAT0015079	feature_id[58].value <= threshold=9.325500011444092
node_143: feature_name=MIMAT0000690	feature_id[68].value > threshold=7.583999872207642
node_195: feature_name=MIMAT0023712	feature_id[26].value > threshold=12.260499954223633
node_313: feature_name=MIMAT0027392	feature_id[3].value <= threshold=6.889500141143799
node_314: feature_name=MIMAT0027468	feature_id[70].value > threshold=11.351999759674072
node_358: feature_name=MIMAT0016916	feature_id[63].value <= threshold=7.312000036239624
node_359: feature_name=MIMAT0000725	feature_id[64].value <= threshold=6.501499891281128
node_360: feature_name=MIMAT0027474	feature_id[37].value > threshold=8.773499965667725
node_364: feature_name=MIMAT0019229	feature_id[49].value > threshold=10.947499752044678
Class: Ovarian Cancer
Rules_130	passed counts:2
node_0: feature_name=MIMAT0005582	feature_id[16].value <= threshold=11.565000057220459
node_1: feature_name=MIMAT0022259	feature_id[0].value > threshold=11.164499759674072
node_141: feature_name=MIMAT0019776	feature_id[6].value <= threshold=8.92799997329712
node_142: feature_name=MIMAT0015079	feature_id[58].value <= threshold=9.325500011444092
node_143: feature_name=MIMAT0000690	feature_id[68].value > threshold=7.583999872207642
node_195: feature_name=MIMAT0023712	feature_id[26].value > threshold=12.260499954223633
node_313: feature_name=MIMAT0027392	feature_id[3].value <= threshold=6.889500141143799
node_314: feature_name=MIMAT0027468	feature_id[70].value <= threshold=11.351999759674072
node_315: feature_name=MIMAT0022259	feature_id[0].value <= threshold=14.10699987411499
node_316: feature_name=MIMAT0022742	feature_id[32].value > threshold=7.650000095367432
node_328: feature_name=MIMAT0027468	feature_id[70].value <= threshold=10.804500102996826
node_329: feature_name=MIMAT0027654	feature_id[46].value > threshold=7.359499931335449
Class: Borderline Ovarian Tumor
Rules_131	passed counts:2
node_0: feature_name=MIMAT0005582	feature_id[16].value <= threshold=11.565000057220459
node_1: feature_name=MIMAT0022259	feature_id[0].value > threshold=11.164499759674072
node_141: feature_name=MIMAT0019776	feature_id[6].value <= threshold=8.92799997329712
node_142: feature_name=MIMAT0015079	feature_id[58].value <= threshold=9.325500011444092
node_143: feature_name=MIMAT0000690	feature_id[68].value > threshold=7.583999872207642
node_195: feature_name=MIMAT0023712	feature_id[26].value > threshold=12.260499954223633
node_313: feature_name=MIMAT0027392	feature_id[3].value <= threshold=6.889500141143799
node_314: feature_name=MIMAT0027468	feature_id[70].value <= threshold=11.351999759674072
node_315: feature_name=MIMAT0022259	feature_id[0].value <= threshold=14.10699987411499
node_316: feature_name=MIMAT0022742	feature_id[32].value <= threshold=7.650000095367432
node_317: feature_name=MIMAT0027500	feature_id[5].value <= threshold=7.314499855041504
node_318: feature_name=MIMAT0005898	feature_id[10].value <= threshold=0.9655000008642673
node_319: feature_name=MIMAT0005922	feature_id[19].value <= threshold=10.675999641418457
Class: Esophageal Cancer
Rules_132	passed counts:2
node_0: feature_name=MIMAT0005582	feature_id[16].value <= threshold=11.565000057220459
node_1: feature_name=MIMAT0022259	feature_id[0].value > threshold=11.164499759674072
node_141: feature_name=MIMAT0019776	feature_id[6].value <= threshold=8.92799997329712
node_142: feature_name=MIMAT0015079	feature_id[58].value <= threshold=9.325500011444092
node_143: feature_name=MIMAT0000690	feature_id[68].value > threshold=7.583999872207642
node_195: feature_name=MIMAT0023712	feature_id[26].value <= threshold=12.260499954223633
node_196: feature_name=MIMAT0022943	feature_id[42].value > threshold=12.048500061035156
node_224: feature_name=MIMAT0000069	feature_id[25].value <= threshold=6.688999891281128
node_225: feature_name=MIMAT0005582	feature_id[16].value > threshold=10.677000045776367
node_235: feature_name=MIMAT0022742	feature_id[32].value > threshold=7.825999975204468
node_253: feature_name=MIMAT0016880	feature_id[53].value > threshold=-0.14200000371783972
node_261: feature_name=MIMAT0027468	feature_id[70].value > threshold=11.90149974822998
node_299: feature_name=MIMAT0027430	feature_id[28].value > threshold=10.216000080108643
node_301: feature_name=MIMAT0004970	feature_id[14].value > threshold=5.50849986076355
node_303: feature_name=MIMAT0019855	feature_id[61].value > threshold=6.288000106811523
Class: Ovarian Cancer
Rules_133	passed counts:2
node_0: feature_name=MIMAT0005582	feature_id[16].value <= threshold=11.565000057220459
node_1: feature_name=MIMAT0022259	feature_id[0].value > threshold=11.164499759674072
node_141: feature_name=MIMAT0019776	feature_id[6].value <= threshold=8.92799997329712
node_142: feature_name=MIMAT0015079	feature_id[58].value <= threshold=9.325500011444092
node_143: feature_name=MIMAT0000690	feature_id[68].value > threshold=7.583999872207642
node_195: feature_name=MIMAT0023712	feature_id[26].value <= threshold=12.260499954223633
node_196: feature_name=MIMAT0022943	feature_id[42].value > threshold=12.048500061035156
node_224: feature_name=MIMAT0000069	feature_id[25].value <= threshold=6.688999891281128
node_225: feature_name=MIMAT0005582	feature_id[16].value > threshold=10.677000045776367
node_235: feature_name=MIMAT0022742	feature_id[32].value > threshold=7.825999975204468
node_253: feature_name=MIMAT0016880	feature_id[53].value > threshold=-0.14200000371783972
node_261: feature_name=MIMAT0027468	feature_id[70].value <= threshold=11.90149974822998
node_262: feature_name=MIMAT0027474	feature_id[37].value > threshold=9.595499992370605
node_290: feature_name=MIMAT0031000	feature_id[4].value > threshold=8.770500183105469
node_292: feature_name=MIMAT0001631	feature_id[67].value > threshold=10.340999603271484
Class: Borderline Ovarian Tumor
Rules_134	passed counts:2
node_0: feature_name=MIMAT0005582	feature_id[16].value <= threshold=11.565000057220459
node_1: feature_name=MIMAT0022259	feature_id[0].value > threshold=11.164499759674072
node_141: feature_name=MIMAT0019776	feature_id[6].value <= threshold=8.92799997329712
node_142: feature_name=MIMAT0015079	feature_id[58].value <= threshold=9.325500011444092
node_143: feature_name=MIMAT0000690	feature_id[68].value > threshold=7.583999872207642
node_195: feature_name=MIMAT0023712	feature_id[26].value <= threshold=12.260499954223633
node_196: feature_name=MIMAT0022943	feature_id[42].value > threshold=12.048500061035156
node_224: feature_name=MIMAT0000069	feature_id[25].value <= threshold=6.688999891281128
node_225: feature_name=MIMAT0005582	feature_id[16].value > threshold=10.677000045776367
node_235: feature_name=MIMAT0022742	feature_id[32].value > threshold=7.825999975204468
node_253: feature_name=MIMAT0016880	feature_id[53].value > threshold=-0.14200000371783972
node_261: feature_name=MIMAT0027468	feature_id[70].value <= threshold=11.90149974822998
node_262: feature_name=MIMAT0027474	feature_id[37].value > threshold=9.595499992370605
node_290: feature_name=MIMAT0031000	feature_id[4].value > threshold=8.770500183105469
node_292: feature_name=MIMAT0001631	feature_id[67].value <= threshold=10.340999603271484
node_293: feature_name=MIMAT0000062	feature_id[50].value > threshold=5.396500110626221
node_295: feature_name=MIMAT0000690	feature_id[68].value > threshold=8.009499788284302
Class: Benign Ovarian Disease
Rules_135	passed counts:2
node_0: feature_name=MIMAT0005582	feature_id[16].value <= threshold=11.565000057220459
node_1: feature_name=MIMAT0022259	feature_id[0].value > threshold=11.164499759674072
node_141: feature_name=MIMAT0019776	feature_id[6].value <= threshold=8.92799997329712
node_142: feature_name=MIMAT0015079	feature_id[58].value <= threshold=9.325500011444092
node_143: feature_name=MIMAT0000690	feature_id[68].value > threshold=7.583999872207642
node_195: feature_name=MIMAT0023712	feature_id[26].value <= threshold=12.260499954223633
node_196: feature_name=MIMAT0022943	feature_id[42].value > threshold=12.048500061035156
node_224: feature_name=MIMAT0000069	feature_id[25].value <= threshold=6.688999891281128
node_225: feature_name=MIMAT0005582	feature_id[16].value > threshold=10.677000045776367
node_235: feature_name=MIMAT0022742	feature_id[32].value > threshold=7.825999975204468
node_253: feature_name=MIMAT0016880	feature_id[53].value > threshold=-0.14200000371783972
node_261: feature_name=MIMAT0027468	feature_id[70].value <= threshold=11.90149974822998
node_262: feature_name=MIMAT0027474	feature_id[37].value <= threshold=9.595499992370605
node_263: feature_name=MIMAT0000278	feature_id[8].value > threshold=6.8424999713897705
node_287: feature_name=MIMAT0005582	feature_id[16].value <= threshold=11.011499881744385
Class: Borderline Ovarian Tumor
Rules_136	passed counts:2
node_0: feature_name=MIMAT0005582	feature_id[16].value <= threshold=11.565000057220459
node_1: feature_name=MIMAT0022259	feature_id[0].value > threshold=11.164499759674072
node_141: feature_name=MIMAT0019776	feature_id[6].value <= threshold=8.92799997329712
node_142: feature_name=MIMAT0015079	feature_id[58].value <= threshold=9.325500011444092
node_143: feature_name=MIMAT0000690	feature_id[68].value > threshold=7.583999872207642
node_195: feature_name=MIMAT0023712	feature_id[26].value <= threshold=12.260499954223633
node_196: feature_name=MIMAT0022943	feature_id[42].value > threshold=12.048500061035156
node_224: feature_name=MIMAT0000069	feature_id[25].value <= threshold=6.688999891281128
node_225: feature_name=MIMAT0005582	feature_id[16].value > threshold=10.677000045776367
node_235: feature_name=MIMAT0022742	feature_id[32].value > threshold=7.825999975204468
node_253: feature_name=MIMAT0016880	feature_id[53].value > threshold=-0.14200000371783972
node_261: feature_name=MIMAT0027468	feature_id[70].value <= threshold=11.90149974822998
node_262: feature_name=MIMAT0027474	feature_id[37].value <= threshold=9.595499992370605
node_263: feature_name=MIMAT0000278	feature_id[8].value <= threshold=6.8424999713897705
node_264: feature_name=MIMAT0001631	feature_id[67].value <= threshold=5.059999942779541
node_265: feature_name=MIMAT0019229	feature_id[49].value <= threshold=10.871500015258789
node_266: feature_name=MIMAT0015079	feature_id[58].value > threshold=8.213500022888184
Class: Borderline Ovarian Tumor
Rules_137	passed counts:2
node_0: feature_name=MIMAT0005582	feature_id[16].value <= threshold=11.565000057220459
node_1: feature_name=MIMAT0022259	feature_id[0].value > threshold=11.164499759674072
node_141: feature_name=MIMAT0019776	feature_id[6].value <= threshold=8.92799997329712
node_142: feature_name=MIMAT0015079	feature_id[58].value <= threshold=9.325500011444092
node_143: feature_name=MIMAT0000690	feature_id[68].value > threshold=7.583999872207642
node_195: feature_name=MIMAT0023712	feature_id[26].value <= threshold=12.260499954223633
node_196: feature_name=MIMAT0022943	feature_id[42].value > threshold=12.048500061035156
node_224: feature_name=MIMAT0000069	feature_id[25].value <= threshold=6.688999891281128
node_225: feature_name=MIMAT0005582	feature_id[16].value > threshold=10.677000045776367
node_235: feature_name=MIMAT0022742	feature_id[32].value <= threshold=7.825999975204468
node_236: feature_name=MIMAT0027670	feature_id[55].value > threshold=11.20900011062622
node_242: feature_name=MIMAT0000425	feature_id[73].value > threshold=1.9385000467300415
node_244: feature_name=MIMAT0004982	feature_id[44].value <= threshold=5.804499864578247
Class: Borderline Ovarian Tumor
Rules_138	passed counts:2
node_0: feature_name=MIMAT0005582	feature_id[16].value <= threshold=11.565000057220459
node_1: feature_name=MIMAT0022259	feature_id[0].value > threshold=11.164499759674072
node_141: feature_name=MIMAT0019776	feature_id[6].value <= threshold=8.92799997329712
node_142: feature_name=MIMAT0015079	feature_id[58].value <= threshold=9.325500011444092
node_143: feature_name=MIMAT0000690	feature_id[68].value > threshold=7.583999872207642
node_195: feature_name=MIMAT0023712	feature_id[26].value <= threshold=12.260499954223633
node_196: feature_name=MIMAT0022943	feature_id[42].value > threshold=12.048500061035156
node_224: feature_name=MIMAT0000069	feature_id[25].value <= threshold=6.688999891281128
node_225: feature_name=MIMAT0005582	feature_id[16].value <= threshold=10.677000045776367
node_226: feature_name=MIMAT0000440	feature_id[29].value <= threshold=6.545000076293945
Class: Pancreatic Cancer
Rules_139	passed counts:2
node_0: feature_name=MIMAT0005582	feature_id[16].value <= threshold=11.565000057220459
node_1: feature_name=MIMAT0022259	feature_id[0].value > threshold=11.164499759674072
node_141: feature_name=MIMAT0019776	feature_id[6].value <= threshold=8.92799997329712
node_142: feature_name=MIMAT0015079	feature_id[58].value <= threshold=9.325500011444092
node_143: feature_name=MIMAT0000690	feature_id[68].value > threshold=7.583999872207642
node_195: feature_name=MIMAT0023712	feature_id[26].value <= threshold=12.260499954223633
node_196: feature_name=MIMAT0022943	feature_id[42].value <= threshold=12.048500061035156
node_197: feature_name=MIMAT0019071	feature_id[2].value > threshold=12.520999908447266
node_199: feature_name=MIMAT0027392	feature_id[3].value <= threshold=7.034999847412109
node_200: feature_name=MIMAT0007347	feature_id[51].value > threshold=11.511499881744385
node_204: feature_name=MIMAT0000071	feature_id[43].value > threshold=6.070499897003174
node_206: feature_name=MIMAT0018085	feature_id[30].value <= threshold=12.974999904632568
Class: Borderline Ovarian Tumor
Rules_140	passed counts:2
node_0: feature_name=MIMAT0005582	feature_id[16].value <= threshold=11.565000057220459
node_1: feature_name=MIMAT0022259	feature_id[0].value > threshold=11.164499759674072
node_141: feature_name=MIMAT0019776	feature_id[6].value <= threshold=8.92799997329712
node_142: feature_name=MIMAT0015079	feature_id[58].value <= threshold=9.325500011444092
node_143: feature_name=MIMAT0000690	feature_id[68].value <= threshold=7.583999872207642
node_144: feature_name=MIMAT0027392	feature_id[3].value > threshold=6.51200008392334
node_158: feature_name=MIMAT0000461	feature_id[13].value > threshold=5.103499889373779
node_190: feature_name=MIMAT0000100	feature_id[23].value <= threshold=1.8460000194609165
Class: Hepatocellular Carcinoma
Rules_141	passed counts:2
node_0: feature_name=MIMAT0005582	feature_id[16].value <= threshold=11.565000057220459
node_1: feature_name=MIMAT0022259	feature_id[0].value > threshold=11.164499759674072
node_141: feature_name=MIMAT0019776	feature_id[6].value <= threshold=8.92799997329712
node_142: feature_name=MIMAT0015079	feature_id[58].value <= threshold=9.325500011444092
node_143: feature_name=MIMAT0000690	feature_id[68].value <= threshold=7.583999872207642
node_144: feature_name=MIMAT0027392	feature_id[3].value > threshold=6.51200008392334
node_158: feature_name=MIMAT0000461	feature_id[13].value <= threshold=5.103499889373779
node_159: feature_name=MIMAT0016879	feature_id[21].value > threshold=7.664499998092651
node_163: feature_name=MIMAT0000461	feature_id[13].value > threshold=-0.8289999961853027
node_165: feature_name=MIMAT0000425	feature_id[73].value > threshold=0.07349997758865356
node_169: feature_name=MIMAT0023713	feature_id[1].value <= threshold=11.226000308990479
node_170: feature_name=MIMAT0022259	feature_id[0].value <= threshold=13.639999866485596
node_171: feature_name=MIMAT0019947	feature_id[7].value <= threshold=5.66700005531311
Class: non-Cancer
Rules_142	passed counts:2
node_0: feature_name=MIMAT0005582	feature_id[16].value <= threshold=11.565000057220459
node_1: feature_name=MIMAT0022259	feature_id[0].value > threshold=11.164499759674072
node_141: feature_name=MIMAT0019776	feature_id[6].value <= threshold=8.92799997329712
node_142: feature_name=MIMAT0015079	feature_id[58].value <= threshold=9.325500011444092
node_143: feature_name=MIMAT0000690	feature_id[68].value <= threshold=7.583999872207642
node_144: feature_name=MIMAT0027392	feature_id[3].value <= threshold=6.51200008392334
node_145: feature_name=MIMAT0000100	feature_id[23].value > threshold=4.924000024795532
node_153: feature_name=MIMAT0000425	feature_id[73].value > threshold=4.659499883651733
Class: Borderline Ovarian Tumor
Rules_143	passed counts:2
node_0: feature_name=MIMAT0005582	feature_id[16].value <= threshold=11.565000057220459
node_1: feature_name=MIMAT0022259	feature_id[0].value > threshold=11.164499759674072
node_141: feature_name=MIMAT0019776	feature_id[6].value <= threshold=8.92799997329712
node_142: feature_name=MIMAT0015079	feature_id[58].value <= threshold=9.325500011444092
node_143: feature_name=MIMAT0000690	feature_id[68].value <= threshold=7.583999872207642
node_144: feature_name=MIMAT0027392	feature_id[3].value <= threshold=6.51200008392334
node_145: feature_name=MIMAT0000100	feature_id[23].value <= threshold=4.924000024795532
node_146: feature_name=MIMAT0027420	feature_id[41].value > threshold=-0.5275000035762787
node_148: feature_name=MIMAT0004982	feature_id[44].value > threshold=7.0284998416900635
Class: non-Cancer
Rules_144	passed counts:2
node_0: feature_name=MIMAT0005582	feature_id[16].value <= threshold=11.565000057220459
node_1: feature_name=MIMAT0022259	feature_id[0].value <= threshold=11.164499759674072
node_2: feature_name=MIMAT0005951	feature_id[22].value > threshold=8.657000064849854
node_72: feature_name=MIMAT0027670	feature_id[55].value > threshold=10.670499801635742
node_78: feature_name=MIMAT0019957	feature_id[9].value <= threshold=6.530500173568726
node_79: feature_name=MIMAT0005582	feature_id[16].value > threshold=10.684999942779541
node_89: feature_name=MIMAT0003320	feature_id[65].value > threshold=3.9714999198913574
node_115: feature_name=MIMAT0022943	feature_id[42].value > threshold=12.236000061035156
node_127: feature_name=MIMAT0018085	feature_id[30].value > threshold=12.1875
node_133: feature_name=MIMAT0005898	feature_id[10].value <= threshold=8.259000301361084
Class: Sarcoma
Rules_145	passed counts:2
node_0: feature_name=MIMAT0005582	feature_id[16].value <= threshold=11.565000057220459
node_1: feature_name=MIMAT0022259	feature_id[0].value <= threshold=11.164499759674072
node_2: feature_name=MIMAT0005951	feature_id[22].value > threshold=8.657000064849854
node_72: feature_name=MIMAT0027670	feature_id[55].value > threshold=10.670499801635742
node_78: feature_name=MIMAT0019957	feature_id[9].value <= threshold=6.530500173568726
node_79: feature_name=MIMAT0005582	feature_id[16].value > threshold=10.684999942779541
node_89: feature_name=MIMAT0003320	feature_id[65].value > threshold=3.9714999198913574
node_115: feature_name=MIMAT0022943	feature_id[42].value <= threshold=12.236000061035156
node_116: feature_name=MIMAT0018085	feature_id[30].value > threshold=11.50600004196167
node_120: feature_name=MIMAT0031000	feature_id[4].value > threshold=7.835500001907349
Class: Breast Cancer
Rules_146	passed counts:2
node_0: feature_name=MIMAT0005582	feature_id[16].value <= threshold=11.565000057220459
node_1: feature_name=MIMAT0022259	feature_id[0].value <= threshold=11.164499759674072
node_2: feature_name=MIMAT0005951	feature_id[22].value > threshold=8.657000064849854
node_72: feature_name=MIMAT0027670	feature_id[55].value > threshold=10.670499801635742
node_78: feature_name=MIMAT0019957	feature_id[9].value <= threshold=6.530500173568726
node_79: feature_name=MIMAT0005582	feature_id[16].value > threshold=10.684999942779541
node_89: feature_name=MIMAT0003320	feature_id[65].value <= threshold=3.9714999198913574
node_90: feature_name=MIMAT0027500	feature_id[5].value > threshold=7.868499994277954
node_98: feature_name=MIMAT0023713	feature_id[1].value <= threshold=11.364500045776367
Class: non-Cancer
Rules_147	passed counts:2
node_0: feature_name=MIMAT0005582	feature_id[16].value <= threshold=11.565000057220459
node_1: feature_name=MIMAT0022259	feature_id[0].value <= threshold=11.164499759674072
node_2: feature_name=MIMAT0005951	feature_id[22].value <= threshold=8.657000064849854
node_3: feature_name=MIMAT0027488	feature_id[11].value > threshold=7.646500110626221
node_13: feature_name=MIMAT0022947	feature_id[24].value <= threshold=7.671499967575073
node_14: feature_name=MIMAT0005582	feature_id[16].value > threshold=10.728000164031982
node_24: feature_name=MIMAT0019774	feature_id[59].value > threshold=4.04449999332428
node_28: feature_name=MIMAT0024615	feature_id[47].value > threshold=3.802999973297119
node_30: feature_name=MIMAT0015079	feature_id[58].value > threshold=4.946000099182129
node_32: feature_name=MIMAT0024615	feature_id[47].value <= threshold=14.313499927520752
node_33: feature_name=MIMAT0004970	feature_id[14].value > threshold=-1.6044999957084656
node_35: feature_name=MIMAT0022947	feature_id[24].value <= threshold=7.359999895095825
node_36: feature_name=MIMAT0004792	feature_id[36].value <= threshold=10.907999992370605
node_37: feature_name=MIMAT0005880	feature_id[12].value > threshold=-2.8769999742507935
node_41: feature_name=MIMAT0031119	feature_id[40].value <= threshold=0.09299999848008156
node_42: feature_name=MIMAT0019859	feature_id[62].value <= threshold=13.654999732971191
Class: non-Cancer
Rules_148	passed counts:2
node_0: feature_name=MIMAT0005582	feature_id[16].value <= threshold=11.565000057220459
node_1: feature_name=MIMAT0022259	feature_id[0].value <= threshold=11.164499759674072
node_2: feature_name=MIMAT0005951	feature_id[22].value <= threshold=8.657000064849854
node_3: feature_name=MIMAT0027488	feature_id[11].value > threshold=7.646500110626221
node_13: feature_name=MIMAT0022947	feature_id[24].value <= threshold=7.671499967575073
node_14: feature_name=MIMAT0005582	feature_id[16].value <= threshold=10.728000164031982
node_15: feature_name=MIMAT0030987	feature_id[45].value > threshold=2.8945000171661377
node_17: feature_name=MIMAT0028119	feature_id[60].value <= threshold=7.375499963760376
Class: Breast Cancer
Rules_149	passed counts:2
node_0: feature_name=MIMAT0005582	feature_id[16].value <= threshold=11.565000057220459
node_1: feature_name=MIMAT0022259	feature_id[0].value <= threshold=11.164499759674072
node_2: feature_name=MIMAT0005951	feature_id[22].value <= threshold=8.657000064849854
node_3: feature_name=MIMAT0027488	feature_id[11].value > threshold=7.646500110626221
node_13: feature_name=MIMAT0022947	feature_id[24].value <= threshold=7.671499967575073
node_14: feature_name=MIMAT0005582	feature_id[16].value <= threshold=10.728000164031982
node_15: feature_name=MIMAT0030987	feature_id[45].value <= threshold=2.8945000171661377
Class: non-Cancer
Rules_150	passed counts:2
node_0: feature_name=MIMAT0005582	feature_id[16].value <= threshold=11.565000057220459
node_1: feature_name=MIMAT0022259	feature_id[0].value <= threshold=11.164499759674072
node_2: feature_name=MIMAT0005951	feature_id[22].value <= threshold=8.657000064849854
node_3: feature_name=MIMAT0027488	feature_id[11].value <= threshold=7.646500110626221
node_4: feature_name=MIMAT0027392	feature_id[3].value <= threshold=7.118499994277954
node_5: feature_name=MIMAT0006764	feature_id[56].value <= threshold=-0.6494999825954437
node_6: feature_name=MIMAT0015079	feature_id[58].value <= threshold=8.781000137329102
Class: Esophageal Cancer
Rules_151	passed counts:1
node_0: feature_name=MIMAT0005582	feature_id[16].value > threshold=11.565000057220459
node_632: feature_name=MIMAT0023713	feature_id[1].value > threshold=11.519500255584717
node_640: feature_name=MIMAT0000100	feature_id[23].value > threshold=4.1605000495910645
node_654: feature_name=MIMAT0027392	feature_id[3].value > threshold=7.494500160217285
node_658: feature_name=MIMAT0000440	feature_id[29].value <= threshold=6.881500005722046
node_659: feature_name=MIMAT0019859	feature_id[62].value > threshold=13.024499893188477
node_661: feature_name=MIMAT0000440	feature_id[29].value > threshold=3.9574999809265137
Class: Borderline Ovarian Tumor
Rules_152	passed counts:1
node_0: feature_name=MIMAT0005582	feature_id[16].value > threshold=11.565000057220459
node_632: feature_name=MIMAT0023713	feature_id[1].value > threshold=11.519500255584717
node_640: feature_name=MIMAT0000100	feature_id[23].value > threshold=4.1605000495910645
node_654: feature_name=MIMAT0027392	feature_id[3].value > threshold=7.494500160217285
node_658: feature_name=MIMAT0000440	feature_id[29].value <= threshold=6.881500005722046
node_659: feature_name=MIMAT0019859	feature_id[62].value > threshold=13.024499893188477
node_661: feature_name=MIMAT0000440	feature_id[29].value <= threshold=3.9574999809265137
Class: Hepatocellular Carcinoma
Rules_153	passed counts:1
node_0: feature_name=MIMAT0005582	feature_id[16].value > threshold=11.565000057220459
node_632: feature_name=MIMAT0023713	feature_id[1].value > threshold=11.519500255584717
node_640: feature_name=MIMAT0000100	feature_id[23].value > threshold=4.1605000495910645
node_654: feature_name=MIMAT0027392	feature_id[3].value > threshold=7.494500160217285
node_658: feature_name=MIMAT0000440	feature_id[29].value <= threshold=6.881500005722046
node_659: feature_name=MIMAT0019859	feature_id[62].value <= threshold=13.024499893188477
Class: Lung Cancer
Rules_154	passed counts:1
node_0: feature_name=MIMAT0005582	feature_id[16].value > threshold=11.565000057220459
node_632: feature_name=MIMAT0023713	feature_id[1].value > threshold=11.519500255584717
node_640: feature_name=MIMAT0000100	feature_id[23].value > threshold=4.1605000495910645
node_654: feature_name=MIMAT0027392	feature_id[3].value <= threshold=7.494500160217285
node_655: feature_name=MIMAT0022742	feature_id[32].value <= threshold=6.577500104904175
Class: Pancreatic Cancer
Rules_155	passed counts:1
node_0: feature_name=MIMAT0005582	feature_id[16].value > threshold=11.565000057220459
node_632: feature_name=MIMAT0023713	feature_id[1].value > threshold=11.519500255584717
node_640: feature_name=MIMAT0000100	feature_id[23].value <= threshold=4.1605000495910645
node_641: feature_name=MIMAT0005792	feature_id[34].value > threshold=5.187999963760376
node_651: feature_name=MIMAT0022742	feature_id[32].value > threshold=9.619999885559082
Class: non-Cancer
Rules_156	passed counts:1
node_0: feature_name=MIMAT0005582	feature_id[16].value > threshold=11.565000057220459
node_632: feature_name=MIMAT0023713	feature_id[1].value > threshold=11.519500255584717
node_640: feature_name=MIMAT0000100	feature_id[23].value <= threshold=4.1605000495910645
node_641: feature_name=MIMAT0005792	feature_id[34].value <= threshold=5.187999963760376
node_642: feature_name=MIMAT0027488	feature_id[11].value > threshold=7.4105000495910645
node_648: feature_name=MIMAT0019071	feature_id[2].value > threshold=13.863500118255615
Class: Sarcoma
Rules_157	passed counts:1
node_0: feature_name=MIMAT0005582	feature_id[16].value > threshold=11.565000057220459
node_632: feature_name=MIMAT0023713	feature_id[1].value > threshold=11.519500255584717
node_640: feature_name=MIMAT0000100	feature_id[23].value <= threshold=4.1605000495910645
node_641: feature_name=MIMAT0005792	feature_id[34].value <= threshold=5.187999963760376
node_642: feature_name=MIMAT0027488	feature_id[11].value <= threshold=7.4105000495910645
node_643: feature_name=MIMAT0027500	feature_id[5].value <= threshold=7.476999998092651
node_644: feature_name=MIMAT0019071	feature_id[2].value > threshold=13.09850025177002
Class: Borderline Ovarian Tumor
Rules_158	passed counts:1
node_0: feature_name=MIMAT0005582	feature_id[16].value > threshold=11.565000057220459
node_632: feature_name=MIMAT0023713	feature_id[1].value > threshold=11.519500255584717
node_640: feature_name=MIMAT0000100	feature_id[23].value <= threshold=4.1605000495910645
node_641: feature_name=MIMAT0005792	feature_id[34].value <= threshold=5.187999963760376
node_642: feature_name=MIMAT0027488	feature_id[11].value <= threshold=7.4105000495910645
node_643: feature_name=MIMAT0027500	feature_id[5].value <= threshold=7.476999998092651
node_644: feature_name=MIMAT0019071	feature_id[2].value <= threshold=13.09850025177002
Class: Hepatocellular Carcinoma
Rules_159	passed counts:1
node_0: feature_name=MIMAT0005582	feature_id[16].value > threshold=11.565000057220459
node_632: feature_name=MIMAT0023713	feature_id[1].value <= threshold=11.519500255584717
node_633: feature_name=MIMAT0019071	feature_id[2].value > threshold=13.486499786376953
node_635: feature_name=MIMAT0005792	feature_id[34].value > threshold=6.852999925613403
[truncated: 2,468 more rows]
