# Supplementary material for: Identifying the Signatures and Rules of Circulating Extracellular MicroRNA for Distinguishing Cancer Subtypes
Source: Front Genet. 2021 Mar 9;12:651610. doi: 10.3389/fgene.2021.651610 (PMC7985347; doi:10.3389/fgene.2021.651610)
Supplement: Supplementary Table 3 — Classification rules generated by decision tree. [file Data_Sheet_1.xlsx]

## Sheet: Decision tree
Number of features	Benign Ovarian Disease	Borderline Ovarian Tumor	Breast Cancer	Colorectal Cancer	Esophageal Cancer	Gastric Cancer	Hepatocellular Carcinoma	Lung Cancer	non-Cancer	Ovarian Cancer	Pancreatic Cancer	Sarcoma	ACC	MCC
1	0.310345	0.30303	0.330435	0.313043	0.204545	0.313043	0.246914	0.295652	0.573759	0.351351	0.269565	0.304348	0.488631	0.279154
2	0.827586	0.818182	0.921739	0.8	0.727273	0.86087	0.703704	0.808696	0.900689	0.684685	0.73913	0.791304	0.859614	0.756096
3	0.758621	0.893939	0.895652	0.913043	0.829545	0.904348	0.925926	0.878261	0.942008	0.810811	0.826087	0.878261	0.916214	0.848928
4	1	0.939394	0.965217	0.921739	0.943182	0.93913	0.876543	0.921739	0.943458	0.843844	0.878261	0.930435	0.93129	0.876555
5	0.931034	0.893939	0.93913	0.895652	0.943182	0.904348	0.938272	0.895652	0.941283	0.873874	0.895652	0.947826	0.930054	0.874533
6	0.896552	0.939394	0.956522	0.930435	0.931818	0.956522	0.938272	0.886957	0.949982	0.858859	0.904348	0.921739	0.937222	0.88598
7	0.896552	0.939394	0.973913	0.93913	0.954545	0.956522	0.950617	0.956522	0.947445	0.867868	0.921739	0.930435	0.940435	0.892674
8	0.896552	0.939394	0.973913	0.947826	0.954545	0.982609	0.901235	0.973913	0.947807	0.855856	0.965217	0.895652	0.940435	0.89253
9	0.862069	0.969697	0.895652	0.947826	0.931818	0.93913	0.950617	0.965217	0.953244	0.903904	0.947826	0.904348	0.944884	0.899503
10	0.896552	0.909091	0.973913	0.965217	0.897727	0.921739	0.938272	0.930435	0.949619	0.897898	0.921739	0.895652	0.940435	0.8918
11	0.896552	0.969697	0.956522	0.93913	0.920455	0.956522	0.938272	0.93913	0.955781	0.903904	0.895652	0.956522	0.947603	0.90445
12	0.827586	0.893939	0.965217	0.965217	0.943182	0.982609	0.975309	0.93913	0.96303	0.864865	0.895652	0.947826	0.950321	0.908563
13	0.827586	0.909091	0.93913	0.956522	0.943182	0.956522	0.962963	0.913043	0.961943	0.903904	0.904348	0.991304	0.951804	0.911358
14	0.827586	0.909091	0.956522	0.947826	0.965909	0.947826	0.950617	0.913043	0.959768	0.888889	0.930435	0.956522	0.949086	0.906754
15	0.793103	0.939394	0.93913	0.93913	0.965909	0.965217	0.925926	0.956522	0.96158	0.897898	0.947826	0.947826	0.952051	0.911851
16	0.758621	0.939394	0.913043	0.973913	0.920455	0.947826	0.925926	0.947826	0.953606	0.882883	0.956522	0.947826	0.943895	0.897547
17	0.896552	0.984848	0.93913	0.982609	0.920455	0.947826	0.925926	0.956522	0.954694	0.873874	0.904348	0.956522	0.945625	0.900908
18	0.827586	0.969697	0.93913	0.982609	0.954545	0.991304	0.938272	0.973913	0.957593	0.87988	0.921739	0.921739	0.94958	0.907729
19	0.896552	0.909091	0.895652	0.965217	0.943182	0.930435	0.950617	0.93913	0.96303	0.882883	0.913043	0.973913	0.949827	0.907369
20	0.793103	0.924242	0.947826	0.921739	0.943182	0.973913	0.864198	0.947826	0.958318	0.885886	0.93913	0.973913	0.947108	0.90312
21	0.965517	0.939394	0.965217	0.956522	0.954545	0.965217	0.950617	0.956522	0.956506	0.87988	0.93913	0.965217	0.950074	0.90913
22	0.931034	0.878788	0.930435	0.947826	0.920455	0.956522	0.987654	0.930435	0.957956	0.87988	0.93913	0.982609	0.948097	0.904853
23	0.965517	0.984848	0.913043	0.93913	0.965909	0.982609	0.975309	0.956522	0.956868	0.885886	0.93913	0.947826	0.950321	0.909203
24	0.931034	0.954545	0.947826	0.965217	0.909091	0.956522	0.975309	0.930435	0.957231	0.888889	0.956522	0.947826	0.94958	0.907909
25	0.896552	0.909091	0.930435	0.913043	0.943182	0.93913	0.925926	0.965217	0.962305	0.90991	0.921739	0.973913	0.951804	0.911382
26	0.689655	0.939394	0.930435	0.93913	0.931818	0.965217	0.950617	0.947826	0.955056	0.840841	0.921739	0.947826	0.940682	0.89156
27	0.862069	0.924242	0.93913	0.956522	0.954545	0.982609	0.925926	0.956522	0.961218	0.867868	0.965217	0.965217	0.95131	0.910526
28	0.931034	0.954545	0.93913	0.965217	0.943182	0.973913	0.938272	0.973913	0.957956	0.873874	0.965217	0.93913	0.950321	0.909082
29	0.862069	0.893939	0.921739	0.947826	0.954545	0.956522	0.938272	0.956522	0.958318	0.900901	0.93913	0.93913	0.948838	0.906352
30	0.965517	0.939394	0.973913	0.982609	0.988636	0.973913	0.950617	0.956522	0.960493	0.894895	0.921739	0.93913	0.95477	0.917248
31	0.827586	0.969697	0.956522	0.956522	0.943182	0.973913	0.938272	0.947826	0.957956	0.870871	0.956522	0.930435	0.948591	0.905908
32	0.965517	0.939394	0.904348	0.965217	0.977273	0.965217	0.938272	0.956522	0.955781	0.864865	0.965217	0.913043	0.946367	0.902048
33	0.827586	0.909091	0.991304	0.965217	0.954545	0.973913	0.962963	0.973913	0.96158	0.870871	0.930435	0.930435	0.952051	0.912004
34	0.931034	0.984848	0.956522	0.956522	0.909091	0.947826	0.925926	0.965217	0.953969	0.873874	0.965217	0.965217	0.947108	0.903747
35	0.965517	0.954545	0.93913	0.93913	0.954545	0.973913	0.962963	0.956522	0.958318	0.888889	0.956522	0.956522	0.951804	0.911765
36	0.965517	0.924242	0.956522	0.965217	0.954545	0.965217	0.950617	0.965217	0.956868	0.894895	0.913043	0.973913	0.951063	0.910918
37	0.862069	0.954545	0.965217	0.965217	0.943182	0.982609	0.962963	0.991304	0.953244	0.876877	0.93913	0.956522	0.948591	0.906761
38	0.896552	0.954545	0.956522	0.982609	0.920455	0.991304	0.938272	0.965217	0.96013	0.864865	0.956522	0.973913	0.952299	0.912861
39	0.862069	0.969697	0.930435	0.973913	0.943182	0.956522	0.938272	0.930435	0.957593	0.897898	0.930435	0.991304	0.950568	0.909605
40	0.931034	0.893939	0.93913	0.956522	0.943182	0.930435	0.962963	0.982609	0.952881	0.861862	0.947826	0.956522	0.944142	0.898542
41	0.862069	0.909091	0.921739	0.982609	0.897727	0.965217	0.876543	0.956522	0.956144	0.873874	0.947826	0.956522	0.944884	0.899145
42	0.965517	0.924242	0.895652	0.991304	0.909091	0.921739	0.901235	0.956522	0.957956	0.852853	0.956522	0.973913	0.945131	0.899413
43	0.896552	0.939394	0.913043	0.93913	0.943182	0.947826	0.938272	0.956522	0.956144	0.882883	0.93913	0.956522	0.946367	0.901957
44	0.862069	0.954545	0.921739	0.921739	0.954545	0.982609	0.938272	0.930435	0.958681	0.894895	0.93913	0.973913	0.949827	0.9081
45	0.896552	0.909091	0.904348	0.965217	0.920455	0.965217	0.901235	0.930435	0.957956	0.915916	0.965217	0.965217	0.949827	0.90805
46	0.931034	0.969697	0.956522	0.973913	0.931818	0.991304	0.975309	0.956522	0.955781	0.861862	0.982609	0.965217	0.950568	0.91005
47	0.965517	0.893939	0.93913	0.965217	0.954545	0.965217	0.962963	0.93913	0.960855	0.900901	0.886957	0.973913	0.952051	0.912059
48	0.896552	0.878788	0.93913	0.991304	0.943182	0.956522	0.962963	0.973913	0.956144	0.897898	0.921739	0.921739	0.948591	0.906092
49	0.896552	0.924242	0.93913	0.947826	0.897727	0.921739	0.950617	0.930435	0.957956	0.870871	0.982609	0.93913	0.945872	0.900803
50	0.965517	0.969697	0.930435	0.965217	0.931818	0.991304	0.91358	0.93913	0.959768	0.837838	0.956522	0.93913	0.947355	0.903407
51	0.931034	0.924242	0.930435	0.973913	0.943182	0.93913	0.975309	0.913043	0.949619	0.90991	0.904348	0.947826	0.943648	0.897957
52	0.965517	0.924242	0.921739	0.965217	1	0.930435	0.938272	0.930435	0.953244	0.876877	0.947826	0.930435	0.944637	0.89883
53	0.965517	0.939394	0.93913	0.93913	0.965909	0.965217	0.938272	0.973913	0.956506	0.870871	0.93913	0.965217	0.948591	0.906215
54	0.931034	0.939394	0.947826	0.982609	0.920455	0.982609	0.938272	0.947826	0.962668	0.843844	0.93913	0.947826	0.950074	0.908134
55	0.965517	0.954545	0.930435	0.973913	0.909091	0.973913	0.938272	0.947826	0.959043	0.858859	0.947826	0.973913	0.949086	0.906641
56	0.793103	0.924242	0.895652	0.973913	0.965909	0.93913	0.925926	0.93913	0.954331	0.885886	0.93913	0.947826	0.944142	0.897828
57	0.896552	0.939394	0.921739	0.956522	0.897727	0.956522	0.938272	0.930435	0.953969	0.876877	0.973913	0.913043	0.943401	0.896678
58	0.896552	0.939394	0.947826	0.956522	0.943182	0.991304	0.925926	0.93913	0.955781	0.87988	0.973913	0.93913	0.948344	0.905848
59	0.965517	0.878788	0.904348	0.956522	0.943182	0.947826	0.91358	0.982609	0.957593	0.885886	0.93913	0.956522	0.947603	0.903689
60	0.827586	0.909091	0.93913	0.982609	0.943182	0.982609	0.938272	0.956522	0.953969	0.864865	0.965217	0.947826	0.945872	0.901371
61	0.896552	0.893939	0.93913	0.991304	0.943182	0.973913	0.91358	0.930435	0.957593	0.870871	0.947826	0.904348	0.94612	0.901387
62	0.896552	0.909091	0.886957	0.991304	0.920455	0.93913	0.950617	0.93913	0.96013	0.885886	0.930435	0.973913	0.948838	0.906088
63	0.931034	0.954545	0.886957	0.93913	0.897727	0.947826	0.975309	0.947826	0.961218	0.885886	0.930435	0.965217	0.949333	0.90648
64	0.862069	0.878788	0.895652	0.93913	0.886364	0.930435	0.962963	0.93913	0.955056	0.882883	0.921739	0.956522	0.941671	0.893181
65	0.965517	0.954545	0.921739	0.982609	0.886364	0.93913	0.91358	0.956522	0.96448	0.900901	0.93913	0.982609	0.954523	0.916013
66	0.862069	0.893939	0.904348	0.991304	0.897727	0.947826	0.938272	0.930435	0.956506	0.906907	0.982609	0.973913	0.948838	0.906675
67	0.896552	0.863636	0.921739	0.965217	0.931818	0.982609	0.938272	0.965217	0.953244	0.861862	0.93913	0.965217	0.943648	0.897361
68	0.862069	0.924242	0.956522	0.947826	0.943182	0.947826	0.901235	0.921739	0.956144	0.882883	0.93913	0.973913	0.94612	0.901553
69	0.758621	0.939394	0.895652	0.991304	0.965909	0.93913	0.938272	0.973913	0.952519	0.894895	0.973913	0.956522	0.946614	0.902756
70	0.793103	0.939394	0.913043	0.965217	0.965909	0.956522	0.925926	0.956522	0.956868	0.894895	0.956522	0.982609	0.94958	0.907879
71	0.862069	0.878788	0.921739	0.982609	0.965909	0.965217	0.901235	0.947826	0.955419	0.873874	0.913043	0.965217	0.944884	0.899075
72	0.896552	0.969697	0.930435	0.991304	0.897727	0.947826	0.962963	0.965217	0.959406	0.87988	0.913043	0.93913	0.949333	0.907087
73	0.965517	0.893939	0.93913	0.982609	0.931818	0.93913	0.975309	0.930435	0.957231	0.897898	0.930435	0.947826	0.949086	0.906874
74	0.896552	0.954545	0.93913	0.982609	0.965909	0.991304	0.950617	0.973913	0.961218	0.891892	0.913043	0.982609	0.955264	0.91782
75	0.862069	0.909091	0.93913	0.973913	0.897727	0.93913	0.975309	0.947826	0.957231	0.891892	0.930435	0.965217	0.948097	0.90503
76	0.965517	0.954545	0.930435	0.947826	0.920455	0.947826	0.950617	0.973913	0.956506	0.873874	0.956522	0.991304	0.949086	0.906964
77	0.862069	0.924242	0.93913	0.965217	0.965909	0.965217	0.938272	0.965217	0.956868	0.885886	0.93913	0.965217	0.94958	0.907694
78	0.827586	0.924242	0.904348	0.956522	0.931818	0.947826	0.987654	0.93913	0.958318	0.87988	0.965217	0.965217	0.948344	0.905212
79	0.931034	0.924242	0.913043	0.965217	0.920455	0.921739	0.888889	0.947826	0.953606	0.852853	0.956522	0.982609	0.941671	0.893704
80	0.724138	0.954545	0.895652	0.956522	0.909091	0.965217	0.950617	0.93913	0.953244	0.891892	0.965217	0.965217	0.944637	0.898833
81	0.896552	0.954545	0.895652	0.965217	0.943182	0.973913	0.925926	0.93913	0.959043	0.867868	0.956522	0.965217	0.948344	0.905221
82	0.862069	0.909091	0.947826	0.965217	0.943182	0.930435	0.950617	0.973913	0.952157	0.876877	0.956522	0.956522	0.944884	0.899819
83	0.827586	0.984848	0.930435	0.991304	0.909091	0.965217	0.938272	0.93913	0.959043	0.900901	0.93913	0.913043	0.950074	0.908459
84	0.965517	0.939394	0.930435	0.973913	0.897727	0.895652	0.925926	0.956522	0.954331	0.891892	0.947826	0.956522	0.945378	0.900091
85	0.965517	0.969697	0.913043	0.982609	0.965909	0.947826	0.975309	0.947826	0.956506	0.864865	0.947826	0.965217	0.948838	0.9064
86	0.862069	0.924242	0.947826	0.982609	0.920455	0.965217	0.950617	0.956522	0.957231	0.882883	0.947826	0.947826	0.949086	0.907063
87	0.793103	0.939394	0.895652	0.965217	0.965909	0.973913	0.950617	0.930435	0.958681	0.87988	0.93913	0.921739	0.947108	0.902811
88	0.931034	0.878788	0.878261	0.991304	0.988636	0.956522	0.975309	0.947826	0.957956	0.915916	0.904348	0.956522	0.950816	0.909729
89	0.965517	0.924242	0.913043	0.982609	0.943182	0.965217	0.962963	0.965217	0.956144	0.900901	0.965217	0.93913	0.950816	0.910159
90	0.931034	0.939394	0.93913	0.930435	0.931818	0.973913	0.938272	0.93913	0.957593	0.876877	0.913043	0.973913	0.947355	0.903362
91	0.931034	0.863636	0.921739	0.965217	0.954545	0.965217	0.925926	0.956522	0.955419	0.915916	0.965217	0.965217	0.950074	0.908919
92	0.931034	0.954545	0.913043	0.982609	0.931818	0.93913	0.925926	0.956522	0.958681	0.888889	0.930435	0.973913	0.949827	0.908114
93	0.931034	0.954545	0.904348	0.982609	0.897727	0.965217	0.91358	0.921739	0.957593	0.894895	0.930435	0.965217	0.94785	0.904517
94	0.896552	0.939394	0.947826	0.965217	0.954545	0.965217	0.950617	0.930435	0.956506	0.894895	0.921739	0.956522	0.949086	0.907097
95	0.896552	0.969697	0.930435	0.982609	0.965909	0.93913	0.962963	0.973913	0.956506	0.885886	0.93913	0.947826	0.950074	0.908912
96	0.931034	0.909091	0.886957	0.965217	0.965909	0.930435	1	0.93913	0.957231	0.888889	0.93913	0.956522	0.948097	0.904932
97	0.931034	0.909091	0.930435	0.965217	0.965909	0.956522	0.950617	0.956522	0.955056	0.873874	0.947826	0.956522	0.947108	0.903432
98	1	0.939394	0.913043	0.956522	0.977273	0.947826	0.938272	0.93913	0.958318	0.867868	0.956522	0.965217	0.948838	0.906144
99	0.965517	0.939394	0.895652	0.973913	0.920455	0.956522	0.962963	0.921739	0.953244	0.894895	0.973913	0.956522	0.946614	0.902725
100	0.896552	0.984848	0.86087	0.956522	0.897727	0.93913	1	0.947826	0.957231	0.87988	0.965217	0.991304	0.948097	0.904694
101	0.931034	0.909091	0.913043	0.965217	0.920455	0.956522	0.962963	0.973913	0.953606	0.873874	0.965217	0.956522	0.945872	0.901095
102	1	0.909091	0.930435	0.965217	0.920455	0.947826	0.987654	0.947826	0.957593	0.885886	0.930435	0.973913	0.94958	0.907815
103	0.931034	0.954545	0.904348	0.956522	0.931818	0.991304	0.950617	0.93913	0.955419	0.867868	0.965217	0.956522	0.946861	0.902762
104	0.862069	0.924242	0.93913	0.982609	0.909091	0.973913	0.962963	0.904348	0.959406	0.897898	0.947826	0.921739	0.94958	0.907302
105	0.965517	0.893939	0.886957	0.956522	0.920455	0.973913	0.962963	0.93913	0.951794	0.87988	0.973913	0.93913	0.943401	0.896755
106	0.931034	0.878788	0.956522	0.956522	0.943182	0.93913	0.975309	0.947826	0.951432	0.864865	0.947826	0.947826	0.942907	0.896387
107	0.931034	0.909091	0.93913	0.965217	0.897727	0.965217	0.962963	0.956522	0.948895	0.861862	0.965217	0.947826	0.941424	0.893834
108	0.965517	0.909091	0.93913	0.965217	0.931818	0.956522	0.975309	0.965217	0.950707	0.87988	0.913043	0.956522	0.944142	0.898843
109	0.862069	0.939394	0.93913	0.973913	0.920455	0.973913	0.938272	0.921739	0.953606	0.885886	0.93913	0.965217	0.945872	0.901295
110	0.931034	0.893939	0.886957	0.991304	0.909091	0.930435	0.962963	0.965217	0.954331	0.876877	0.965217	0.965217	0.945378	0.90008
111	0.862069	0.954545	0.878261	0.982609	0.954545	0.982609	0.938272	0.947826	0.952881	0.876877	0.973913	0.956522	0.945872	0.901189
112	1	0.954545	0.930435	0.982609	0.988636	0.982609	0.91358	0.947826	0.957956	0.861862	0.93913	0.965217	0.950074	0.908628
113	0.965517	0.969697	0.921739	0.982609	0.931818	0.973913	0.925926	0.965217	0.956506	0.864865	0.930435	0.956522	0.94785	0.904716
114	0.965517	0.924242	0.895652	0.973913	0.943182	0.965217	0.925926	0.965217	0.953606	0.864865	0.930435	0.93913	0.943648	0.897028
115	0.896552	0.969697	0.947826	0.973913	0.886364	0.947826	0.938272	0.956522	0.953969	0.891892	0.913043	0.947826	0.945872	0.90122
116	0.862069	0.909091	0.869565	0.982609	0.931818	0.956522	0.962963	0.947826	0.954331	0.867868	0.930435	0.947826	0.942907	0.895635
117	0.896552	0.969697	0.93913	0.982609	0.920455	0.947826	0.938272	0.947826	0.955419	0.885886	0.93913	0.93913	0.947355	0.903766
118	0.758621	0.969697	0.921739	0.956522	0.931818	0.947826	0.962963	0.991304	0.956506	0.903904	0.921739	0.947826	0.949086	0.906788
119	0.931034	0.924242	0.886957	0.973913	0.977273	0.93913	0.91358	0.973913	0.953244	0.891892	0.956522	0.956522	0.946367	0.902181
120	0.965517	0.924242	0.869565	0.982609	0.931818	0.947826	0.938272	0.930435	0.958681	0.882883	0.930435	0.965217	0.947355	0.903138
121	0.896552	0.909091	0.895652	0.982609	0.909091	0.947826	0.962963	0.947826	0.949982	0.882883	0.930435	0.947826	0.941424	0.893083
122	0.965517	0.939394	0.904348	0.982609	0.943182	0.947826	0.962963	0.991304	0.956868	0.876877	0.913043	0.956522	0.948591	0.90594
123	1	0.969697	0.895652	0.973913	0.977273	0.947826	0.950617	0.913043	0.955056	0.897898	0.956522	0.947826	0.948591	0.906357
124	0.827586	0.893939	0.947826	0.973913	0.977273	0.930435	0.962963	0.965217	0.952881	0.891892	0.921739	0.930435	0.945378	0.900566
125	0.896552	0.969697	0.869565	0.956522	0.943182	0.973913	0.962963	0.930435	0.953969	0.897898	0.921739	0.947826	0.945625	0.900584
126	0.896552	0.893939	0.913043	0.991304	0.988636	0.93913	0.901235	0.965217	0.956506	0.87988	0.947826	0.982609	0.948344	0.905473
127	0.931034	0.924242	0.947826	0.956522	0.943182	0.982609	0.987654	0.973913	0.954331	0.897898	0.930435	0.965217	0.950321	0.909444
128	0.931034	0.954545	0.921739	0.965217	0.943182	0.991304	0.962963	0.965217	0.954331	0.900901	0.93913	0.973913	0.950568	0.909848
129	0.896552	0.909091	0.913043	0.982609	0.920455	0.956522	0.962963	0.956522	0.952881	0.87988	0.947826	0.930435	0.94439	0.898643
130	1	0.893939	0.921739	0.973913	0.943182	0.956522	0.975309	0.965217	0.952519	0.870871	0.947826	0.965217	0.945872	0.90179
131	0.896552	0.909091	0.886957	0.973913	0.954545	0.965217	0.938272	0.93913	0.959768	0.906907	0.930435	0.930435	0.949827	0.907646
132	0.931034	0.909091	0.895652	0.982609	0.909091	0.973913	0.925926	0.947826	0.957593	0.867868	0.947826	0.956522	0.946367	0.901471
133	0.793103	0.939394	0.878261	0.991304	0.897727	0.956522	0.975309	0.930435	0.944908	0.894895	0.921739	0.965217	0.938458	0.8887
134	0.862069	0.909091	0.913043	0.982609	0.931818	0.93913	0.962963	0.982609	0.956144	0.870871	0.965217	0.93913	0.946861	0.902709
135	0.896552	0.954545	0.904348	0.930435	0.931818	0.956522	0.925926	0.965217	0.953244	0.882883	0.947826	0.93913	0.943895	0.897611
136	0.862069	0.939394	0.913043	0.973913	0.931818	0.947826	0.975309	0.947826	0.953244	0.876877	0.982609	0.973913	0.946614	0.90264
137	0.931034	0.893939	0.921739	0.973913	0.954545	0.965217	0.987654	0.956522	0.954331	0.858859	0.973913	0.956522	0.946614	0.902617
138	1	0.924242	0.886957	0.956522	0.920455	0.973913	0.987654	0.93913	0.949257	0.885886	0.913043	0.947826	0.941918	0.89456
139	0.931034	0.924242	0.904348	0.973913	0.920455	0.947826	0.938272	0.982609	0.952157	0.852853	0.904348	0.930435	0.940435	0.89129
140	0.862069	0.909091	0.921739	0.956522	0.965909	0.930435	0.925926	0.973913	0.956868	0.897898	0.965217	0.930435	0.948344	0.905452
141	1	0.969697	0.904348	0.947826	0.897727	0.956522	0.950617	0.973913	0.94817	0.858859	0.965217	0.965217	0.941176	0.893512
142	0.965517	0.954545	0.913043	0.956522	0.920455	0.956522	0.901235	0.947826	0.951069	0.912913	0.93913	0.930435	0.944637	0.8994
143	1	0.924242	0.930435	0.956522	0.954545	0.93913	0.975309	0.973913	0.955781	0.903904	0.956522	0.956522	0.951063	0.91061
144	0.862069	0.969697	0.913043	0.982609	0.920455	0.904348	0.987654	0.904348	0.959406	0.891892	0.921739	0.991304	0.949086	0.906533
145	0.896552	0.954545	0.913043	0.965217	0.920455	0.956522	0.962963	0.973913	0.953606	0.888889	0.965217	0.921739	0.946614	0.902498
146	0.931034	0.954545	0.921739	0.973913	0.931818	0.982609	0.950617	0.956522	0.953969	0.876877	0.956522	0.965217	0.94785	0.904879
147	0.896552	0.969697	0.904348	0.973913	0.931818	0.947826	0.888889	0.965217	0.949619	0.873874	0.965217	0.921739	0.941176	0.893024
148	0.862069	0.924242	0.93913	0.973913	0.943182	0.991304	0.950617	0.965217	0.954331	0.888889	0.913043	0.965217	0.948097	0.905378
149	0.862069	0.909091	0.93913	0.973913	0.965909	0.956522	0.975309	0.982609	0.952519	0.861862	0.930435	0.956522	0.945131	0.900251
150	0.965517	0.924242	0.930435	0.965217	0.920455	0.93913	0.962963	0.982609	0.950707	0.864865	0.913043	0.965217	0.942659	0.895866
151	0.965517	0.909091	0.913043	0.965217	0.943182	0.982609	0.987654	0.973913	0.954694	0.864865	0.913043	0.956522	0.946367	0.902073
152	0.965517	0.954545	0.895652	0.956522	0.920455	0.965217	0.962963	0.982609	0.951794	0.87988	0.930435	0.973913	0.945378	0.900558
153	0.827586	0.939394	0.904348	0.965217	0.875	0.956522	1	0.947826	0.951069	0.873874	0.930435	0.947826	0.941424	0.893451
154	0.862069	0.984848	0.913043	0.93913	0.920455	0.947826	0.938272	0.965217	0.947082	0.888889	0.921739	0.965217	0.940682	0.892612
155	1	0.954545	0.895652	0.930435	0.920455	0.965217	0.925926	0.956522	0.952519	0.885886	0.947826	0.93913	0.943895	0.897594
156	0.931034	0.939394	0.886957	0.973913	0.931818	0.956522	0.950617	0.973913	0.956144	0.894895	0.904348	0.965217	0.94785	0.904635
157	0.862069	0.954545	0.921739	0.956522	0.931818	0.947826	0.938272	0.93913	0.952881	0.888889	0.895652	0.913043	0.942165	0.89463
158	0.965517	0.893939	0.913043	0.982609	0.897727	0.921739	0.950617	0.947826	0.954694	0.855856	0.956522	0.921739	0.941918	0.893883
159	0.896552	0.954545	0.913043	0.973913	0.897727	0.973913	0.938272	0.921739	0.958318	0.870871	0.921739	0.930435	0.945625	0.900036
160	0.793103	0.939394	0.895652	0.965217	0.965909	0.991304	0.888889	0.956522	0.951794	0.888889	0.947826	0.947826	0.944142	0.898124
161	0.931034	0.954545	0.86087	0.947826	0.943182	0.947826	0.938272	0.965217	0.957231	0.870871	0.913043	0.93913	0.94439	0.897878
162	1	0.984848	0.930435	0.973913	0.920455	0.956522	0.962963	0.991304	0.953244	0.867868	0.921739	0.930435	0.94612	0.902113
163	0.965517	0.969697	0.930435	0.956522	0.897727	0.947826	0.950617	0.965217	0.951794	0.888889	0.930435	0.956522	0.945131	0.900368
164	0.931034	0.969697	0.869565	0.973913	0.931818	0.956522	0.91358	0.965217	0.949257	0.903904	0.930435	0.965217	0.943648	0.897806
165	0.965517	0.878788	0.93913	0.930435	0.931818	0.93913	0.975309	0.93913	0.956506	0.894895	0.93913	0.965217	0.947603	0.904237
166	0.931034	0.893939	0.886957	0.965217	0.909091	0.973913	0.938272	0.973913	0.950707	0.867868	0.947826	0.973913	0.942165	0.894696
167	0.896552	0.924242	0.921739	0.965217	0.943182	0.965217	0.975309	0.982609	0.951794	0.876877	0.921739	0.947826	0.944884	0.899724
168	0.931034	0.863636	0.895652	0.956522	0.943182	0.982609	0.938272	0.965217	0.952881	0.837838	0.930435	0.930435	0.939694	0.890082
169	0.931034	0.924242	0.93913	0.982609	0.863636	0.982609	0.938272	0.965217	0.956144	0.861862	0.93913	0.930435	0.945378	0.900201
170	0.965517	0.893939	0.921739	0.973913	0.897727	0.956522	0.91358	0.973913	0.951069	0.873874	0.904348	0.956522	0.941424	0.893355
171	0.931034	0.939394	0.956522	0.947826	0.920455	0.965217	0.962963	0.965217	0.949257	0.867868	0.965217	0.921739	0.942659	0.896067
172	0.931034	0.924242	0.921739	0.947826	0.897727	0.982609	0.938272	0.947826	0.953969	0.87988	0.965217	0.956522	0.945625	0.90072
173	0.965517	0.909091	0.878261	0.965217	0.954545	0.965217	0.91358	0.965217	0.954694	0.876877	0.973913	0.93913	0.945625	0.900369
174	0.965517	0.924242	0.913043	0.973913	0.943182	0.956522	0.975309	0.982609	0.956868	0.84985	0.913043	0.956522	0.946367	0.901748
175	0.931034	0.969697	0.895652	0.965217	0.931818	0.973913	0.962963	0.982609	0.955056	0.912913	0.913043	0.956522	0.950074	0.908867
176	0.931034	0.939394	0.913043	0.93913	0.886364	0.93913	0.938272	0.982609	0.959406	0.885886	0.956522	0.93913	0.948344	0.905082
177	0.965517	0.924242	0.886957	0.982609	0.909091	0.965217	0.950617	0.965217	0.953244	0.858859	0.93913	0.93913	0.942907	0.895885
178	0.965517	0.924242	0.921739	0.947826	0.965909	0.956522	0.962963	0.956522	0.957231	0.894895	0.956522	0.93913	0.950074	0.908508
179	1	0.954545	0.886957	0.973913	0.863636	0.965217	0.950617	0.965217	0.956144	0.873874	0.947826	0.921739	0.945378	0.899757
180	0.896552	0.954545	0.895652	0.973913	0.931818	0.973913	0.975309	0.973913	0.957231	0.897898	0.965217	0.982609	0.952299	0.912527
181	0.931034	0.954545	0.913043	0.93913	0.886364	0.956522	0.925926	0.973913	0.955419	0.858859	0.921739	0.921739	0.942165	0.893839
182	0.896552	0.939394	0.93913	0.982609	0.920455	0.956522	0.975309	0.956522	0.951794	0.876877	0.947826	0.965217	0.945872	0.901772
183	0.965517	0.954545	0.895652	0.991304	0.943182	0.956522	0.950617	0.930435	0.96158	0.861862	0.947826	0.982609	0.950816	0.909176
184	0.965517	0.939394	0.86087	0.93913	0.897727	0.947826	0.962963	0.956522	0.956144	0.900901	0.930435	0.965217	0.946367	0.901508
185	0.896552	0.893939	0.904348	0.982609	0.965909	0.956522	0.91358	0.982609	0.959406	0.873874	0.947826	0.965217	0.94958	0.90752
186	0.931034	0.969697	0.921739	0.965217	0.943182	0.982609	0.962963	0.947826	0.955781	0.894895	0.947826	0.93913	0.949827	0.908211
187	0.896552	0.969697	0.895652	0.956522	0.943182	0.965217	0.925926	0.947826	0.953606	0.876877	0.930435	0.947826	0.944142	0.897852
188	0.896552	0.939394	0.904348	0.947826	0.965909	0.973913	0.91358	0.921739	0.953969	0.867868	0.947826	0.965217	0.943895	0.897667
189	0.965517	0.909091	0.895652	0.973913	0.943182	0.965217	0.925926	0.956522	0.959406	0.888889	0.956522	0.956522	0.950321	0.908613
190	0.896552	0.954545	0.93913	0.956522	0.977273	0.921739	0.925926	0.956522	0.957593	0.873874	0.921739	0.947826	0.947108	0.902795
191	0.965517	0.924242	0.904348	0.965217	0.920455	0.965217	0.925926	0.930435	0.951794	0.885886	0.965217	0.965217	0.94439	0.898752
192	0.965517	0.878788	0.921739	0.965217	0.977273	0.947826	0.962963	0.947826	0.956144	0.867868	0.973913	0.956522	0.947603	0.904354
193	0.931034	0.939394	0.886957	0.93913	0.920455	0.991304	0.876543	0.991304	0.951432	0.900901	0.93913	0.956522	0.944637	0.898954
194	1	0.954545	0.904348	0.93913	0.863636	0.930435	0.950617	1	0.956144	0.888889	0.913043	0.973913	0.946614	0.902124
195	0.896552	0.924242	0.869565	0.965217	0.863636	0.947826	0.91358	0.956522	0.96303	0.840841	0.965217	0.93913	0.944884	0.897705
196	0.896552	0.848485	0.947826	1	0.920455	0.973913	0.950617	0.956522	0.956868	0.852853	0.947826	0.93913	0.945872	0.900853
197	0.931034	0.893939	0.904348	0.965217	0.965909	0.947826	0.962963	0.982609	0.956506	0.873874	0.947826	0.965217	0.948097	0.904768
198	0.827586	0.969697	0.886957	0.947826	0.954545	0.973913	0.938272	0.93913	0.952519	0.90991	0.913043	0.956522	0.945378	0.900549
199	0.896552	0.954545	0.93913	0.982609	0.920455	0.947826	0.962963	0.965217	0.950344	0.882883	0.973913	0.956522	0.945872	0.901768
200	0.965517	0.924242	0.921739	0.93913	0.943182	0.93913	0.950617	0.956522	0.952519	0.858859	0.904348	0.93913	0.940929	0.892294
201	1	0.939394	0.895652	0.982609	0.977273	0.982609	0.975309	0.93913	0.952881	0.885886	0.956522	0.947826	0.948097	0.905371
202	0.862069	0.878788	0.886957	0.956522	0.954545	0.956522	0.925926	0.921739	0.954694	0.891892	0.956522	0.956522	0.94439	0.898113
203	0.931034	0.939394	0.93913	0.947826	0.943182	0.956522	0.975309	0.991304	0.950344	0.885886	0.973913	0.956522	0.946861	0.903558
204	0.931034	0.924242	0.93913	0.956522	0.909091	0.930435	0.950617	0.956522	0.953606	0.897898	0.965217	0.965217	0.947108	0.903701
205	0.862069	0.954545	0.921739	0.956522	0.943182	0.965217	0.938272	0.973913	0.953244	0.858859	0.973913	0.965217	0.945378	0.900345
206	0.931034	0.984848	0.904348	0.965217	0.931818	0.973913	0.950617	0.930435	0.954331	0.864865	0.93913	0.965217	0.945378	0.900044
207	0.896552	0.939394	0.913043	0.913043	0.931818	0.947826	0.950617	0.93913	0.951794	0.873874	0.965217	0.947826	0.941918	0.894382
208	0.931034	0.954545	0.843478	0.93913	0.954545	0.93913	0.938272	0.956522	0.957956	0.900901	0.921739	0.947826	0.946861	0.902429
209	0.793103	0.954545	0.921739	0.973913	0.909091	0.956522	0.962963	0.965217	0.960855	0.906907	0.947826	0.956522	0.952793	0.913129
210	0.931034	0.909091	0.878261	0.982609	0.965909	0.93913	0.962963	0.956522	0.953244	0.894895	0.965217	0.93913	0.946367	0.902062
211	1	0.863636	0.904348	0.982609	0.931818	0.956522	0.925926	0.947826	0.956144	0.897898	0.982609	0.904348	0.947355	0.903383
212	0.965517	0.954545	0.852174	0.982609	0.954545	0.921739	0.938272	0.965217	0.954331	0.867868	0.930435	0.93913	0.943154	0.895655
213	0.931034	0.939394	0.930435	0.93913	0.931818	0.930435	0.91358	0.982609	0.960493	0.888889	0.930435	0.982609	0.950568	0.909062
214	0.896552	0.924242	0.895652	0.965217	0.965909	0.947826	0.987654	0.93913	0.952157	0.912913	0.947826	0.973913	0.94785	0.905023
215	0.965517	0.954545	0.878261	0.930435	0.886364	0.947826	0.987654	0.965217	0.955781	0.903904	0.895652	0.965217	0.946367	0.901696
216	0.896552	0.984848	0.904348	0.956522	0.897727	0.973913	0.962963	0.965217	0.956506	0.87988	0.921739	0.930435	0.946614	0.902221
217	0.862069	0.954545	0.904348	0.956522	0.931818	0.93913	0.962963	0.991304	0.954694	0.885886	0.93913	0.956522	0.946861	0.902783
218	0.896552	0.939394	0.921739	0.93913	0.897727	0.895652	0.950617	0.913043	0.953244	0.867868	0.965217	0.956522	0.940682	0.891731
219	1	0.954545	0.921739	0.956522	0.931818	0.973913	0.950617	0.947826	0.955056	0.864865	0.956522	0.956522	0.946861	0.902925
220	0.965517	0.954545	0.913043	0.973913	0.954545	0.973913	0.938272	0.956522	0.949982	0.891892	0.947826	0.965217	0.94612	0.902571
221	0.896552	0.954545	0.886957	0.982609	0.897727	0.965217	0.925926	0.956522	0.947807	0.87988	0.982609	0.965217	0.941918	0.894528
222	0.896552	0.939394	0.886957	0.956522	0.943182	0.982609	0.975309	0.965217	0.952519	0.858859	0.93913	0.973913	0.944142	0.898289
223	0.931034	0.954545	0.86087	0.947826	0.909091	0.956522	0.938272	0.93913	0.950707	0.87988	0.956522	0.973913	0.941671	0.893689
224	0.965517	0.939394	0.895652	0.947826	0.886364	0.965217	0.950617	0.982609	0.952157	0.87988	0.930435	0.93913	0.943154	0.896246
225	0.896552	0.939394	0.895652	0.965217	0.943182	0.982609	0.950617	0.965217	0.957593	0.885886	0.947826	0.965217	0.949827	0.908037
226	0.931034	0.909091	0.869565	0.947826	0.954545	0.973913	0.925926	0.93913	0.955781	0.888889	0.947826	0.965217	0.94612	0.901178
227	0.896552	0.969697	0.913043	0.956522	0.931818	0.982609	0.925926	0.913043	0.953244	0.897898	0.973913	0.973913	0.947355	0.903965
228	1	0.939394	0.904348	0.965217	0.897727	0.947826	0.975309	0.965217	0.952881	0.897898	0.930435	0.965217	0.946614	0.902595
229	0.793103	0.878788	0.878261	0.913043	0.954545	0.947826	0.950617	0.965217	0.952157	0.873874	0.965217	0.947826	0.940682	0.891393
230	0.931034	0.924242	0.913043	0.956522	0.988636	0.965217	0.987654	0.947826	0.949257	0.84985	0.930435	0.93913	0.940929	0.892799
231	0.896552	0.909091	0.886957	0.965217	0.965909	0.965217	0.975309	0.93913	0.948895	0.882883	0.895652	0.947826	0.940682	0.892231
232	0.896552	0.863636	0.86087	0.973913	0.943182	0.973913	0.925926	0.956522	0.947807	0.897898	0.973913	0.930435	0.940929	0.892505
233	0.965517	0.969697	0.895652	0.956522	0.943182	0.956522	0.975309	0.947826	0.956868	0.876877	0.965217	0.965217	0.949086	0.906817
234	1	0.924242	0.913043	0.965217	0.965909	0.956522	0.987654	0.973913	0.956144	0.885886	0.93913	0.956522	0.950074	0.908797
235	0.862069	0.909091	0.886957	0.965217	0.977273	0.956522	0.950617	0.982609	0.957956	0.873874	0.947826	0.956522	0.948344	0.904996
236	1	0.893939	0.904348	0.965217	0.954545	0.991304	0.938272	0.930435	0.947445	0.876877	0.947826	0.93913	0.940929	0.892985
237	0.931034	0.954545	0.913043	0.913043	0.943182	0.991304	0.925926	0.930435	0.953606	0.867868	0.982609	0.921739	0.943648	0.897112
238	0.965517	0.909091	0.913043	0.965217	0.931818	0.965217	0.925926	0.947826	0.952519	0.858859	0.973913	0.93913	0.942907	0.895876
239	0.931034	0.954545	0.878261	0.93913	0.977273	0.965217	0.938272	0.947826	0.951794	0.891892	0.965217	1	0.946614	0.902832
240	0.896552	0.984848	0.930435	0.965217	0.965909	0.982609	0.987654	0.956522	0.950707	0.870871	0.921739	0.947826	0.945378	0.901135
241	0.896552	0.924242	0.895652	0.991304	0.943182	0.973913	0.950617	0.956522	0.946357	0.855856	0.973913	0.956522	0.940188	0.891538
242	0.965517	0.954545	0.921739	0.956522	0.931818	0.965217	0.962963	0.947826	0.953606	0.84985	0.947826	0.947826	0.943895	0.897631
243	0.896552	0.939394	0.930435	0.973913	0.943182	0.947826	0.950617	0.930435	0.952157	0.882883	0.93913	0.956522	0.944637	0.898939
244	0.965517	0.893939	0.913043	0.947826	0.943182	0.965217	0.975309	0.921739	0.958318	0.864865	0.956522	0.965217	0.947355	0.903347
245	0.965517	0.924242	0.886957	0.93913	0.954545	0.956522	0.950617	0.965217	0.954331	0.855856	0.913043	0.965217	0.942907	0.895679
246	0.965517	0.954545	0.904348	0.973913	0.943182	0.973913	0.962963	0.930435	0.955056	0.900901	0.93913	0.956522	0.949086	0.906812
247	0.931034	0.924242	0.913043	0.956522	0.920455	0.965217	0.962963	0.93913	0.946357	0.894895	0.956522	0.947826	0.941424	0.894042
248	0.965517	0.954545	0.904348	0.965217	0.943182	0.93913	0.925926	0.965217	0.956506	0.882883	0.956522	0.965217	0.948344	0.905284
249	1	0.969697	0.921739	0.965217	0.931818	0.973913	0.950617	0.93913	0.952157	0.870871	0.947826	0.956522	0.945378	0.900464
250	0.827586	0.924242	0.913043	0.947826	0.954545	0.93913	0.91358	0.956522	0.950707	0.876877	0.921739	0.973913	0.941176	0.892888
251	0.931034	0.924242	0.878261	0.973913	0.943182	0.973913	0.962963	0.921739	0.957956	0.861862	0.947826	0.947826	0.94612	0.901035
252	0.931034	0.924242	0.913043	0.973913	0.965909	0.956522	0.975309	0.947826	0.949619	0.876877	0.93913	0.93913	0.943154	0.897001
253	0.931034	0.954545	0.913043	0.973913	0.920455	0.965217	0.962963	0.973913	0.953244	0.87988	0.921739	0.956522	0.94612	0.901821
254	1	0.954545	0.93913	0.956522	0.931818	0.982609	0.938272	0.956522	0.950707	0.903904	0.982609	0.930435	0.94785	0.905455
255	0.931034	0.878788	0.930435	0.93913	0.886364	0.947826	0.901235	0.973913	0.947082	0.891892	0.973913	0.93913	0.939694	0.890663
256	0.931034	0.969697	0.895652	0.93913	0.886364	0.956522	0.975309	0.973913	0.94672	0.81982	0.947826	0.93913	0.934998	0.882018
257	0.896552	0.909091	0.930435	0.965217	0.920455	0.93913	0.950617	0.930435	0.955419	0.894895	0.93913	0.956522	0.946367	0.901744
258	0.965517	0.924242	0.869565	0.956522	0.920455	0.930435	0.901235	0.956522	0.955419	0.921922	0.921739	0.965217	0.946614	0.902287
259	0.965517	0.878788	0.886957	0.973913	0.954545	0.991304	0.975309	0.965217	0.946357	0.87988	0.921739	0.921739	0.940188	0.891915
260	1	0.909091	0.895652	0.973913	0.954545	0.982609	0.938272	0.93913	0.94527	0.864865	0.904348	0.956522	0.937963	0.887934
261	0.931034	0.878788	0.904348	0.973913	0.920455	0.973913	0.950617	0.947826	0.953606	0.87988	0.956522	0.956522	0.945131	0.899915
262	1	0.924242	0.834783	0.947826	0.943182	0.973913	0.925926	0.930435	0.953244	0.906907	0.93913	0.965217	0.944884	0.899463
263	0.896552	0.939394	0.930435	0.93913	0.897727	0.965217	0.962963	0.921739	0.955056	0.888889	0.895652	0.913043	0.943154	0.89613
264	0.758621	0.954545	0.869565	0.982609	0.943182	0.947826	0.975309	0.921739	0.951069	0.876877	0.904348	0.973913	0.940929	0.892019
265	0.896552	0.939394	0.886957	0.973913	0.909091	0.973913	0.950617	0.956522	0.951432	0.897898	0.930435	0.947826	0.94439	0.898734
266	0.931034	0.893939	0.913043	0.973913	0.920455	0.965217	0.950617	0.956522	0.953606	0.837838	0.947826	0.93913	0.941424	0.8931
267	0.965517	0.954545	0.895652	0.965217	0.886364	0.930435	0.925926	0.973913	0.953244	0.876877	0.956522	0.947826	0.943648	0.89706
268	0.896552	0.939394	0.956522	0.956522	0.931818	0.973913	0.938272	0.956522	0.951069	0.876877	0.913043	0.947826	0.943648	0.897658
269	0.965517	0.939394	0.947826	0.956522	0.931818	0.93913	0.962963	0.965217	0.956868	0.894895	0.930435	0.947826	0.94958	0.907733
270	0.931034	1	0.921739	0.973913	0.875	0.965217	0.91358	0.956522	0.953244	0.885886	0.921739	0.965217	0.945378	0.900395
271	0.931034	0.969697	0.904348	0.982609	0.943182	0.973913	0.950617	0.965217	0.949982	0.894895	0.930435	0.93913	0.945378	0.900941
272	0.931034	0.939394	0.930435	0.956522	0.965909	0.956522	0.91358	0.947826	0.949982	0.846847	0.93913	0.965217	0.940682	0.892212
273	0.931034	0.984848	0.930435	0.93913	0.875	0.982609	0.91358	0.973913	0.949619	0.876877	0.956522	0.956522	0.942907	0.896618
274	0.965517	0.939394	0.93913	0.991304	0.954545	0.973913	0.938272	0.973913	0.957593	0.885886	0.956522	0.930435	0.951557	0.911323
275	0.931034	0.939394	0.913043	0.982609	0.886364	0.947826	0.975309	0.93913	0.948532	0.855856	0.956522	0.991304	0.940929	0.893288
276	0.862069	0.939394	0.886957	0.930435	0.977273	0.930435	0.962963	0.973913	0.952157	0.912913	0.930435	0.947826	0.945625	0.900901
277	0.896552	0.954545	0.93913	0.982609	0.954545	0.965217	0.950617	0.965217	0.951069	0.900901	0.947826	0.947826	0.94785	0.905321
278	1	0.848485	0.93913	0.982609	0.909091	0.930435	0.950617	0.965217	0.953244	0.876877	0.947826	0.956522	0.944637	0.898813
279	1	0.984848	0.86087	0.947826	0.920455	0.965217	0.938272	0.904348	0.954331	0.894895	0.947826	0.956522	0.945131	0.899451
280	0.896552	0.939394	0.921739	0.991304	0.886364	0.93913	0.962963	0.956522	0.956144	0.867868	0.93913	0.965217	0.94612	0.901298
281	1	0.939394	0.904348	0.982609	0.931818	0.93913	0.950617	0.965217	0.950344	0.906907	0.965217	0.921739	0.945872	0.901671
282	0.896552	0.924242	0.886957	0.982609	0.897727	0.93913	0.925926	0.965217	0.956506	0.888889	0.982609	0.956522	0.947355	0.903365
283	1	0.954545	0.921739	0.965217	0.965909	0.965217	0.91358	0.956522	0.954694	0.861862	0.965217	0.93913	0.946367	0.901803
284	0.931034	0.984848	0.921739	0.921739	0.920455	0.973913	0.938272	0.982609	0.949257	0.906907	0.947826	0.947826	0.945378	0.901091
285	0.931034	0.939394	0.913043	0.956522	0.954545	0.93913	0.91358	0.947826	0.956506	0.87988	0.913043	0.956522	0.945625	0.900323
286	0.931034	0.939394	0.930435	0.93913	0.943182	0.973913	0.950617	0.965217	0.955056	0.888889	0.930435	0.965217	0.948097	0.905203
287	0.827586	0.893939	0.921739	0.965217	0.943182	0.973913	0.950617	0.947826	0.951794	0.894895	0.93913	0.956522	0.944884	0.899858
288	0.931034	0.939394	0.913043	0.982609	0.931818	0.991304	0.962963	0.93913	0.955056	0.888889	0.956522	0.973913	0.94958	0.907858
289	0.931034	0.909091	0.93913	0.965217	0.931818	0.973913	0.925926	0.921739	0.956506	0.900901	0.947826	0.973913	0.949333	0.90738
290	0.793103	0.939394	0.921739	0.947826	0.931818	0.93913	0.901235	0.965217	0.953606	0.903904	0.965217	0.930435	0.945131	0.900048
291	0.965517	0.984848	0.886957	0.973913	0.909091	0.947826	0.987654	0.930435	0.951069	0.900901	0.965217	0.965217	0.946367	0.902409
292	0.862069	0.954545	0.878261	0.982609	0.909091	0.965217	0.975309	0.956522	0.952519	0.897898	0.947826	0.956522	0.94612	0.901662
293	0.862069	0.969697	0.921739	0.982609	0.909091	0.973913	0.950617	0.930435	0.952157	0.882883	0.930435	0.947826	0.94439	0.898715
294	0.896552	0.969697	0.886957	0.947826	0.943182	0.947826	0.925926	0.913043	0.952157	0.858859	0.947826	0.921739	0.939446	0.889299
295	0.896552	0.954545	0.843478	0.965217	0.931818	0.965217	0.950617	0.956522	0.951069	0.873874	0.956522	0.947826	0.941918	0.893847
296	0.931034	0.909091	0.904348	0.921739	0.988636	0.956522	0.91358	0.965217	0.952881	0.888889	0.982609	0.930435	0.945131	0.899808
297	0.965517	0.969697	0.904348	0.956522	0.965909	0.956522	0.938272	0.956522	0.950707	0.894895	0.93913	0.982609	0.946367	0.902671
298	0.931034	0.969697	0.895652	0.965217	0.920455	0.921739	0.962963	0.965217	0.953244	0.888889	0.947826	0.982609	0.946367	0.902282
299	0.965517	0.954545	0.895652	0.973913	0.909091	0.956522	0.950617	0.965217	0.950707	0.885886	0.93913	0.965217	0.94439	0.898981
300	0.896552	0.969697	0.93913	0.965217	0.965909	0.973913	0.975309	0.965217	0.951069	0.873874	0.93913	0.93913	0.945872	0.901421
301	0.931034	0.939394	0.878261	0.93913	0.943182	0.956522	0.962963	0.973913	0.951069	0.867868	0.991304	0.956522	0.943648	0.897171
302	0.931034	0.924242	0.913043	0.965217	0.954545	0.973913	0.950617	0.930435	0.953244	0.906907	0.965217	0.956522	0.948344	0.905997
303	0.931034	0.924242	0.895652	0.947826	0.886364	0.947826	0.938272	0.947826	0.953969	0.885886	0.947826	0.947826	0.943401	0.896468
304	0.862069	0.969697	0.913043	0.956522	0.909091	0.956522	0.938272	0.965217	0.952881	0.900901	0.947826	0.956522	0.946367	0.902403
305	0.896552	0.954545	0.904348	0.93913	0.897727	0.947826	0.938272	0.965217	0.957231	0.873874	0.930435	0.93913	0.944884	0.898755
306	0.931034	0.984848	0.965217	0.973913	0.954545	0.956522	0.925926	0.956522	0.954331	0.867868	0.93913	0.982609	0.948344	0.905901
307	0.931034	0.984848	0.913043	0.965217	0.897727	0.956522	0.975309	0.982609	0.948895	0.90991	0.956522	0.965217	0.946861	0.904011
308	0.965517	0.893939	0.93913	0.956522	0.909091	0.947826	0.950617	0.965217	0.951794	0.888889	0.913043	0.93913	0.943401	0.897142
309	0.931034	0.909091	0.852174	0.947826	0.965909	0.973913	0.925926	0.956522	0.950707	0.900901	0.93913	0.965217	0.943648	0.89723
310	1	0.924242	0.93913	0.956522	0.943182	0.947826	0.962963	0.973913	0.955419	0.87988	0.947826	0.965217	0.948838	0.906626
311	0.931034	0.954545	0.904348	0.956522	0.977273	0.973913	0.962963	0.973913	0.942733	0.888889	0.965217	0.930435	0.940929	0.8937
312	0.965517	0.893939	0.913043	0.973913	0.931818	0.982609	0.962963	0.965217	0.952157	0.870871	0.956522	0.947826	0.945131	0.900056
313	0.931034	0.939394	0.878261	0.982609	0.943182	0.982609	0.888889	0.947826	0.952157	0.891892	0.930435	0.956522	0.94439	0.898362
314	1	0.878788	0.930435	0.973913	0.954545	0.991304	0.91358	0.930435	0.949982	0.891892	0.965217	0.93913	0.944637	0.899477
315	0.896552	0.954545	0.921739	0.991304	0.931818	0.947826	0.925926	0.904348	0.947807	0.885886	0.965217	0.956522	0.941671	0.89431
316	1	0.954545	0.895652	0.947826	0.954545	0.991304	0.962963	0.930435	0.954331	0.897898	0.913043	0.930435	0.946861	0.902864
317	0.965517	0.969697	0.886957	0.956522	0.931818	0.982609	0.962963	0.973913	0.947807	0.867868	0.878261	0.965217	0.940435	0.891873
318	0.931034	0.924242	0.930435	0.965217	0.965909	0.973913	0.975309	0.965217	0.950707	0.855856	0.93913	0.930435	0.943154	0.896565
319	0.896552	0.939394	0.895652	0.930435	0.954545	0.965217	0.950617	0.947826	0.956144	0.861862	0.947826	0.947826	0.944637	0.89838
320	0.965517	0.969697	0.921739	0.93913	0.977273	0.965217	0.950617	0.965217	0.955419	0.87988	0.973913	0.947826	0.949333	0.907369
321	0.931034	0.924242	0.869565	0.973913	0.897727	0.982609	0.962963	0.956522	0.954331	0.87988	0.930435	0.93913	0.94439	0.898116
322	0.896552	0.939394	0.93913	0.921739	0.909091	0.947826	0.82716	0.991304	0.956144	0.876877	0.973913	0.947826	0.944884	0.899077
323	0.896552	0.984848	0.921739	0.956522	0.965909	0.93913	0.888889	0.973913	0.951432	0.897898	0.93913	0.921739	0.944637	0.899184
324	0.965517	0.969697	0.930435	0.947826	0.965909	0.965217	0.91358	0.956522	0.950707	0.900901	0.921739	0.921739	0.944884	0.899944
325	0.896552	0.969697	0.904348	0.965217	0.943182	0.965217	0.950617	0.956522	0.947445	0.864865	0.947826	0.956522	0.940929	0.892875
326	0.931034	0.939394	0.913043	0.965217	0.920455	0.973913	0.91358	0.982609	0.951069	0.897898	0.921739	0.913043	0.943895	0.897778
327	0.965517	0.969697	0.904348	0.930435	0.954545	0.930435	0.962963	0.93913	0.954694	0.882883	0.965217	0.973913	0.946861	0.903136
328	0.827586	0.969697	0.886957	0.965217	0.920455	0.947826	0.91358	0.956522	0.952157	0.882883	0.973913	0.93913	0.943154	0.896225
329	1	0.954545	0.921739	0.947826	0.965909	0.947826	0.938272	0.982609	0.954694	0.912913	0.930435	0.93913	0.949827	0.908449
330	0.827586	0.924242	0.921739	0.982609	0.931818	0.982609	0.950617	0.982609	0.948895	0.864865	0.904348	0.947826	0.941176	0.892973
331	0.862069	0.924242	0.930435	0.956522	0.920455	0.965217	0.938272	0.973913	0.950707	0.897898	0.947826	0.93913	0.944637	0.899246
332	1	0.924242	0.93913	0.947826	0.954545	0.982609	0.962963	0.982609	0.951794	0.870871	0.947826	0.965217	0.946861	0.903178
333	0.965517	0.893939	0.895652	0.956522	0.988636	0.956522	0.925926	0.982609	0.94817	0.855856	0.965217	0.93913	0.940435	0.891633
334	0.965517	0.984848	0.93913	0.956522	0.943182	1	0.938272	0.965217	0.951794	0.891892	0.947826	0.947826	0.948344	0.906054
335	0.896552	0.924242	0.904348	0.947826	0.943182	0.982609	0.938272	0.965217	0.952157	0.885886	0.965217	0.947826	0.945378	0.900677
336	1	0.969697	0.904348	0.947826	0.897727	0.93913	0.962963	0.947826	0.951432	0.903904	0.947826	0.947826	0.945131	0.899866
337	0.965517	0.984848	0.921739	0.965217	0.977273	0.947826	0.925926	0.956522	0.951069	0.864865	0.913043	0.956522	0.943401	0.897054
338	0.931034	0.969697	0.947826	0.947826	0.886364	0.956522	0.925926	0.973913	0.952157	0.870871	0.947826	0.965217	0.94439	0.898807
339	0.931034	0.939394	0.921739	0.973913	0.965909	0.965217	0.938272	0.991304	0.950707	0.921922	0.973913	0.956522	0.950321	0.910124
340	1	0.939394	0.956522	0.965217	0.920455	0.973913	0.962963	0.93913	0.954331	0.873874	0.904348	0.921739	0.945378	0.900223
341	0.827586	0.909091	0.947826	0.947826	0.954545	0.947826	0.901235	0.965217	0.951432	0.903904	0.947826	0.93913	0.944637	0.899216
342	0.931034	0.909091	0.904348	0.956522	0.909091	0.982609	0.925926	0.973913	0.948895	0.867868	0.93913	0.921739	0.939694	0.890101
343	0.896552	0.954545	0.947826	0.956522	0.943182	0.947826	0.938272	0.973913	0.956506	0.858859	0.93913	0.930435	0.94612	0.901263
344	1	0.984848	0.930435	0.991304	0.977273	0.965217	0.950617	0.973913	0.955056	0.873874	0.904348	0.886957	0.947355	0.903791
345	0.896552	0.954545	0.93913	0.93913	0.931818	0.982609	0.962963	0.956522	0.952881	0.87988	0.947826	0.93913	0.945872	0.90147
346	0.931034	0.939394	0.904348	0.982609	0.977273	0.965217	0.950617	0.904348	0.954331	0.861862	0.93913	0.973913	0.945131	0.899965
347	0.965517	0.909091	0.913043	0.965217	0.931818	0.973913	0.950617	0.973913	0.951069	0.87988	0.93913	0.947826	0.94439	0.898812
348	0.965517	0.924242	0.921739	0.965217	0.931818	0.965217	0.962963	0.956522	0.954331	0.852853	0.956522	0.930435	0.94439	0.898624
349	1	0.924242	0.921739	0.904348	0.965909	0.956522	0.975309	0.973913	0.94817	0.882883	0.895652	0.973913	0.941918	0.894888
350	0.965517	0.909091	0.904348	0.965217	0.965909	0.956522	0.987654	0.973913	0.951432	0.882883	0.93913	0.956522	0.945872	0.901582
351	0.965517	0.939394	0.886957	0.965217	0.931818	0.973913	0.938272	0.973913	0.952157	0.888889	0.965217	0.947826	0.94612	0.901669
352	0.896552	0.954545	0.921739	0.973913	0.954545	0.982609	0.950617	0.965217	0.956868	0.885886	0.947826	0.93913	0.950074	0.908506
353	0.965517	0.924242	0.947826	0.973913	0.897727	0.973913	0.925926	0.965217	0.952519	0.882883	0.921739	0.93913	0.944884	0.89982
354	0.965517	0.954545	0.913043	0.956522	0.977273	0.973913	0.938272	0.982609	0.952881	0.888889	0.921739	0.913043	0.946367	0.902259
355	0.965517	0.878788	0.904348	0.956522	0.931818	0.947826	0.938272	0.930435	0.955419	0.894895	0.973913	0.93913	0.94612	0.901364
356	1	0.984848	0.913043	0.956522	0.897727	0.930435	0.975309	0.965217	0.953969	0.885886	0.956522	0.921739	0.94612	0.901276
357	0.931034	0.954545	0.878261	0.930435	0.965909	0.982609	0.950617	0.965217	0.955781	0.882883	0.956522	0.930435	0.947108	0.902784
358	0.965517	0.954545	0.904348	0.973913	0.943182	0.973913	0.901235	0.965217	0.954694	0.906907	0.973913	0.93913	0.94958	0.907725
359	0.931034	0.954545	0.904348	0.956522	0.965909	0.965217	0.975309	0.956522	0.952881	0.882883	0.93913	0.956522	0.946614	0.902564
360	0.965517	0.924242	0.904348	0.93913	0.920455	0.947826	0.91358	0.965217	0.951069	0.870871	0.956522	0.921739	0.940682	0.89189
361	0.931034	0.939394	0.921739	0.947826	0.943182	0.93913	0.975309	0.965217	0.952881	0.870871	0.947826	0.965217	0.945131	0.900097
362	0.827586	0.969697	0.93913	0.965217	0.954545	0.947826	0.901235	0.982609	0.951794	0.867868	0.913043	0.973913	0.943648	0.89749
363	0.931034	0.969697	0.921739	0.947826	0.920455	0.982609	0.938272	0.973913	0.947445	0.888889	0.947826	0.965217	0.943648	0.898153
364	0.931034	0.939394	0.956522	0.973913	0.943182	0.965217	0.901235	0.947826	0.949257	0.876877	0.956522	0.965217	0.943895	0.898341
365	0.896552	0.939394	0.930435	0.947826	0.886364	0.947826	0.975309	0.982609	0.952519	0.867868	0.921739	0.965217	0.943401	0.897028
366	0.965517	0.909091	0.904348	0.956522	0.931818	0.956522	0.938272	0.965217	0.954694	0.906907	0.947826	0.956522	0.948097	0.905176
367	0.965517	0.939394	0.904348	0.965217	0.965909	0.965217	0.938272	0.956522	0.952519	0.894895	0.956522	0.947826	0.947108	0.903399
368	0.896552	0.939394	0.913043	0.956522	0.943182	0.956522	0.975309	0.93913	0.953969	0.882883	0.965217	0.93913	0.94612	0.901517
369	0.965517	0.909091	0.93913	0.947826	0.943182	0.947826	0.888889	0.973913	0.956506	0.891892	0.947826	0.956522	0.948097	0.905066
370	1	0.984848	0.921739	0.956522	0.954545	0.973913	0.938272	0.982609	0.948532	0.891892	0.93913	0.965217	0.94612	0.902429
371	0.896552	0.954545	0.878261	0.982609	0.875	0.965217	0.91358	0.982609	0.94672	0.873874	0.947826	0.930435	0.938458	0.888143
372	0.965517	0.984848	0.93913	0.956522	0.920455	0.965217	0.975309	0.965217	0.950344	0.888889	0.965217	0.956522	0.947108	0.904149
373	1	0.939394	0.878261	0.965217	0.965909	0.956522	0.950617	0.956522	0.949257	0.876877	0.921739	0.921739	0.941176	0.893117
374	0.862069	0.969697	0.904348	0.895652	0.977273	0.982609	0.950617	0.982609	0.952881	0.876877	0.947826	0.93913	0.944884	0.899515
375	0.931034	0.954545	0.895652	0.947826	0.943182	0.973913	0.962963	0.956522	0.94817	0.882883	0.965217	0.878261	0.940929	0.89237
376	0.931034	0.954545	0.947826	0.965217	0.931818	0.965217	0.962963	0.947826	0.947445	0.918919	0.973913	0.930435	0.946367	0.903013
377	0.965517	0.924242	0.947826	0.973913	0.943182	0.973913	0.950617	0.973913	0.951069	0.915916	0.93913	0.982609	0.950074	0.909476
378	0.965517	0.909091	0.886957	0.973913	0.954545	0.956522	0.91358	0.93913	0.955419	0.894895	0.904348	0.93913	0.945131	0.899356
379	0.931034	0.863636	0.921739	0.973913	0.965909	0.947826	0.950617	0.991304	0.947445	0.87988	0.895652	0.930435	0.940188	0.891482
380	0.931034	0.909091	0.904348	0.965217	0.954545	0.956522	0.962963	0.982609	0.946357	0.894895	0.878261	0.947826	0.940682	0.892876
381	1	0.939394	0.921739	0.956522	0.977273	0.991304	0.925926	0.947826	0.950344	0.891892	0.921739	0.947826	0.945378	0.900514
382	0.931034	0.984848	0.895652	0.947826	0.977273	0.973913	0.925926	0.93913	0.956144	0.873874	0.930435	0.956522	0.946861	0.902773
383	0.965517	0.909091	0.965217	0.956522	0.909091	0.982609	0.950617	0.965217	0.953606	0.90991	0.956522	0.965217	0.950321	0.909775
384	0.931034	0.939394	0.913043	0.956522	0.954545	0.982609	0.925926	0.947826	0.950707	0.873874	0.973913	0.93913	0.943895	0.897904
385	0.965517	0.954545	0.956522	0.965217	0.909091	0.973913	0.925926	0.982609	0.954331	0.885886	0.886957	0.930435	0.946367	0.901959
386	0.965517	0.909091	0.93913	0.947826	0.909091	0.991304	0.938272	0.956522	0.953606	0.903904	0.956522	0.956522	0.948344	0.905786
387	0.965517	0.939394	0.921739	0.991304	0.965909	0.973913	0.975309	0.913043	0.951794	0.873874	0.956522	0.956522	0.94612	0.901931
388	1	0.969697	0.93913	0.965217	0.920455	0.956522	0.962963	0.965217	0.948532	0.87988	0.930435	0.904348	0.942412	0.895615
389	0.965517	0.954545	0.904348	0.965217	0.931818	0.965217	0.938272	0.930435	0.950344	0.882883	0.956522	0.930435	0.942907	0.895949
390	0.965517	0.909091	0.904348	0.965217	0.954545	0.991304	0.91358	0.965217	0.954694	0.864865	0.93913	0.930435	0.944884	0.899233
391	0.931034	0.924242	0.895652	0.956522	0.943182	0.956522	0.975309	0.956522	0.949982	0.885886	0.921739	0.947826	0.942659	0.89567
392	0.862069	0.969697	0.895652	0.956522	0.954545	0.973913	0.91358	0.93913	0.953969	0.87988	0.93913	0.956522	0.944884	0.899368
393	0.965517	0.954545	0.93913	0.982609	0.897727	0.947826	0.975309	0.982609	0.953969	0.876877	0.913043	0.965217	0.947108	0.903549
394	0.965517	0.954545	0.895652	0.956522	0.943182	0.965217	0.962963	0.965217	0.946357	0.858859	0.930435	0.956522	0.939446	0.890213
395	0.931034	0.833333	0.904348	0.956522	0.965909	0.973913	0.950617	0.956522	0.947807	0.888889	0.930435	0.913043	0.939941	0.890832
396	0.965517	0.954545	0.904348	0.973913	0.920455	0.956522	0.925926	0.973913	0.948532	0.882883	0.913043	0.93913	0.941424	0.893673
397	0.965517	0.893939	0.947826	0.973913	0.943182	0.965217	0.925926	0.956522	0.947445	0.882883	0.93913	0.93913	0.941918	0.894997
398	0.965517	0.939394	0.956522	0.982609	0.954545	0.965217	0.938272	0.973913	0.953244	0.897898	0.921739	0.930435	0.948591	0.906441
399	0.931034	0.939394	0.930435	0.947826	0.931818	0.973913	0.938272	0.947826	0.952519	0.885886	0.930435	0.93913	0.944637	0.899175
400	0.931034	0.969697	0.904348	0.930435	0.954545	0.973913	0.938272	0.982609	0.947807	0.897898	0.895652	0.973913	0.943154	0.897051
401	0.965517	0.969697	0.930435	0.93913	0.909091	0.956522	0.975309	0.965217	0.953969	0.894895	0.956522	0.93913	0.94785	0.904746
402	0.965517	0.954545	0.93913	0.982609	0.965909	0.991304	0.950617	0.982609	0.950344	0.888889	0.93913	0.956522	0.948344	0.90636
403	0.965517	0.939394	0.93913	0.930435	0.920455	0.956522	0.962963	0.973913	0.953969	0.870871	0.947826	0.956522	0.945872	0.901263
404	0.965517	0.954545	0.93913	0.93913	0.988636	0.93913	0.925926	0.973913	0.951432	0.882883	0.947826	0.965217	0.94612	0.901962
405	0.965517	0.939394	0.921739	0.965217	0.909091	0.991304	0.888889	0.947826	0.947807	0.846847	0.930435	0.965217	0.938458	0.888608
406	0.896552	0.969697	0.895652	0.930435	1	0.973913	0.925926	0.947826	0.951069	0.855856	0.93913	0.947826	0.941671	0.893361
407	0.965517	0.954545	0.913043	0.956522	0.943182	0.982609	0.888889	0.965217	0.948895	0.882883	0.956522	0.904348	0.941918	0.894367
408	0.965517	0.954545	0.947826	0.947826	0.931818	0.956522	0.950617	0.956522	0.950707	0.87988	0.947826	0.913043	0.943648	0.897652
409	0.965517	0.924242	0.86087	0.973913	0.931818	0.982609	0.962963	0.982609	0.947445	0.894895	0.913043	0.930435	0.941671	0.894214
410	0.965517	0.924242	0.930435	0.93913	0.920455	0.956522	0.925926	0.991304	0.950344	0.873874	0.930435	0.965217	0.942907	0.896385
411	0.896552	0.939394	0.904348	0.965217	0.931818	0.947826	0.938272	0.93913	0.952881	0.888889	0.930435	0.930435	0.943401	0.896798
412	1	0.909091	0.956522	0.956522	0.954545	0.956522	0.888889	0.982609	0.951794	0.870871	0.93913	0.93913	0.944142	0.89834
413	0.862069	0.939394	0.947826	0.973913	0.954545	0.956522	0.938272	0.982609	0.953969	0.843844	0.895652	0.947826	0.943154	0.896266
414	0.965517	0.924242	0.886957	0.947826	0.943182	0.973913	0.938272	0.973913	0.947807	0.900901	0.956522	0.956522	0.943648	0.897737
415	0.931034	0.909091	0.921739	0.965217	0.897727	0.982609	0.925926	0.947826	0.959406	0.84985	0.904348	0.93913	0.944637	0.897895
416	0.931034	0.924242	0.93913	0.921739	0.965909	0.956522	0.975309	0.965217	0.957231	0.852853	0.930435	0.947826	0.94612	0.90132
417	0.896552	0.939394	0.921739	0.947826	0.943182	0.982609	0.962963	0.947826	0.952157	0.900901	0.947826	0.913043	0.945872	0.901409
418	0.931034	0.924242	0.904348	0.956522	0.897727	0.956522	0.950617	0.982609	0.951069	0.864865	0.921739	0.93913	0.940929	0.892113
419	0.965517	0.954545	0.895652	0.982609	0.943182	0.965217	0.962963	0.947826	0.953606	0.87988	0.965217	0.930435	0.946614	0.902484
420	0.896552	0.939394	0.930435	0.991304	0.943182	1	0.91358	0.947826	0.953244	0.897898	0.93913	0.930435	0.947603	0.904648
421	0.965517	0.954545	0.913043	0.965217	0.965909	0.982609	0.962963	0.930435	0.956144	0.897898	0.947826	0.956522	0.950568	0.909814
422	1	0.909091	0.93913	0.930435	0.943182	0.973913	0.938272	0.956522	0.953969	0.864865	0.93913	0.956522	0.944884	0.899187
423	0.965517	0.909091	0.895652	0.93913	0.920455	0.956522	0.950617	0.956522	0.954331	0.858859	0.895652	0.973913	0.941918	0.893534
424	0.931034	0.924242	0.93913	0.965217	0.965909	0.991304	0.925926	0.991304	0.952881	0.894895	0.93913	0.956522	0.949086	0.907402
425	1	0.969697	0.886957	1	0.920455	0.982609	0.950617	0.973913	0.952157	0.873874	0.93913	0.93913	0.945872	0.90117
426	0.965517	0.954545	0.921739	0.947826	0.909091	0.93913	0.962963	0.956522	0.950344	0.900901	0.921739	0.982609	0.944884	0.900253
427	0.965517	0.984848	0.93913	0.956522	0.943182	0.930435	0.962963	0.973913	0.949257	0.903904	0.921739	0.930435	0.945131	0.900781
428	1	0.954545	0.904348	0.93913	0.965909	0.965217	0.91358	0.982609	0.952519	0.873874	0.956522	0.956522	0.945625	0.900915
429	0.931034	0.909091	0.878261	0.973913	0.965909	0.956522	0.876543	0.965217	0.952157	0.906907	0.956522	0.930435	0.944884	0.899583
430	0.931034	0.909091	0.86087	0.956522	0.977273	0.973913	0.962963	0.930435	0.953606	0.885886	0.921739	0.982609	0.945131	0.899614
431	1	0.909091	0.878261	0.982609	0.988636	0.921739	0.975309	0.956522	0.953244	0.870871	0.886957	0.947826	0.943154	0.896288
432	1	0.909091	0.930435	0.965217	0.943182	0.973913	0.938272	0.982609	0.946357	0.894895	0.904348	0.956522	0.942659	0.896669
433	0.827586	0.924242	0.904348	0.973913	0.931818	0.93913	0.91358	0.982609	0.94672	0.876877	0.956522	0.921739	0.938705	0.888818
434	0.827586	0.939394	0.913043	0.965217	0.954545	0.956522	0.975309	0.973913	0.951432	0.876877	0.973913	0.947826	0.945378	0.900653
435	0.931034	0.924242	0.921739	0.947826	0.931818	0.973913	0.938272	0.965217	0.954331	0.852853	0.947826	0.956522	0.944142	0.89795
436	0.931034	0.954545	0.930435	0.956522	0.920455	0.991304	0.962963	0.991304	0.952519	0.897898	0.93913	0.956522	0.948838	0.906726
437	0.965517	0.863636	0.895652	0.965217	0.943182	0.956522	0.950617	0.956522	0.949982	0.894895	0.921739	0.956522	0.942659	0.895601
438	0.827586	0.954545	0.913043	0.93913	0.943182	0.982609	0.950617	0.93913	0.958318	0.888889	0.913043	0.930435	0.947355	0.903329
439	0.965517	0.939394	0.895652	0.965217	0.943182	0.965217	0.925926	0.973913	0.955419	0.897898	0.930435	0.921739	0.947355	0.903288
440	1	0.939394	0.904348	0.930435	0.988636	0.991304	0.987654	0.982609	0.94527	0.897898	0.93913	0.973913	0.944884	0.900371
441	0.965517	0.939394	0.965217	0.947826	0.920455	0.973913	0.962963	0.973913	0.955419	0.864865	0.947826	0.956522	0.948097	0.905423
442	1	0.939394	0.886957	0.973913	0.965909	0.930435	0.925926	0.991304	0.949619	0.87988	0.93913	0.93913	0.942907	0.896048
443	0.931034	0.954545	0.895652	0.973913	0.943182	0.947826	0.925926	0.956522	0.949257	0.894895	0.965217	0.930435	0.943401	0.897305
444	0.965517	0.939394	0.895652	0.956522	0.909091	0.982609	0.938272	0.956522	0.948532	0.894895	0.921739	0.973913	0.942907	0.896495
445	0.965517	0.969697	0.921739	0.947826	0.954545	0.965217	0.975309	0.982609	0.951794	0.870871	0.930435	0.93913	0.945378	0.900752
446	1	0.893939	0.878261	0.921739	0.977273	0.956522	0.950617	0.947826	0.954331	0.897898	0.93913	0.921739	0.944884	0.899125
447	0.896552	0.924242	0.947826	0.973913	0.920455	0.956522	0.925926	0.947826	0.955056	0.867868	0.895652	0.982609	0.944884	0.899373
448	0.965517	0.939394	0.869565	0.947826	0.920455	0.965217	0.975309	0.956522	0.958318	0.90991	0.869565	0.913043	0.947108	0.902576
449	0.965517	0.939394	0.930435	0.956522	0.886364	0.965217	0.938272	0.93913	0.955419	0.897898	0.878261	0.886957	0.943648	0.896886
450	0.965517	0.954545	0.921739	0.991304	0.852273	0.991304	0.925926	0.947826	0.952157	0.867868	0.913043	0.93913	0.942412	0.894941
451	0.862069	0.969697	0.878261	0.956522	0.977273	0.965217	0.987654	0.982609	0.949982	0.870871	0.930435	0.956522	0.943648	0.897398
452	0.862069	0.909091	0.93913	0.965217	0.920455	0.973913	0.938272	0.947826	0.947445	0.906907	0.965217	0.930435	0.943154	0.897195
453	1	0.924242	0.947826	0.956522	0.931818	0.965217	0.925926	0.956522	0.946357	0.897898	0.93913	0.947826	0.942659	0.896428
454	0.965517	0.909091	0.886957	0.965217	0.897727	0.947826	0.962963	0.965217	0.949982	0.87988	0.93913	0.913043	0.940435	0.891159
455	1	0.863636	0.965217	0.965217	0.920455	0.991304	0.925926	0.991304	0.956144	0.885886	0.921739	0.930435	0.948591	0.906035
456	0.931034	0.924242	0.886957	0.930435	0.943182	0.973913	0.962963	0.965217	0.953969	0.882883	0.947826	0.947826	0.945378	0.900139
457	0.896552	0.909091	0.895652	0.921739	0.931818	0.973913	0.975309	0.956522	0.956506	0.903904	0.947826	0.956522	0.948344	0.90519
458	0.862069	0.909091	0.921739	0.973913	0.943182	0.982609	0.925926	0.982609	0.951794	0.885886	0.947826	0.921739	0.944884	0.899668
459	0.896552	0.863636	0.904348	0.930435	0.943182	0.956522	0.925926	0.973913	0.956506	0.891892	0.956522	0.921739	0.945625	0.900174
460	0.896552	0.909091	0.93913	0.956522	0.943182	0.947826	0.925926	0.965217	0.94672	0.87988	0.947826	0.930435	0.939941	0.891284
461	0.965517	0.893939	0.913043	0.973913	0.965909	0.93913	0.938272	0.93913	0.94817	0.885886	0.930435	0.904348	0.939941	0.89076
462	0.931034	0.878788	0.930435	0.947826	0.931818	0.973913	0.950617	0.93913	0.956868	0.861862	0.93913	0.913043	0.944142	0.897284
463	0.896552	0.939394	0.947826	0.921739	0.943182	0.965217	0.938272	0.947826	0.957593	0.90991	0.947826	0.947826	0.950321	0.909259
464	0.965517	0.893939	0.913043	0.947826	0.954545	0.913043	0.950617	0.965217	0.954694	0.888889	0.930435	0.982609	0.94612	0.901771
465	0.931034	0.954545	0.913043	0.93913	0.931818	0.921739	0.962963	0.973913	0.953606	0.903904	0.93913	0.956522	0.946861	0.902904
466	0.827586	0.969697	0.93913	0.956522	0.909091	0.930435	0.876543	0.965217	0.950344	0.903904	0.947826	0.913043	0.942165	0.894519
467	0.758621	0.924242	0.886957	0.973913	0.897727	0.982609	0.91358	0.93913	0.959043	0.873874	0.947826	0.982609	0.946614	0.901733
468	0.896552	0.954545	0.947826	0.973913	0.909091	0.965217	0.975309	0.93913	0.956506	0.864865	0.904348	0.965217	0.946614	0.90265
469	0.965517	0.939394	0.913043	0.965217	0.965909	0.965217	0.938272	0.991304	0.958681	0.894895	0.904348	0.93913	0.950816	0.90985
470	0.827586	0.924242	0.93913	0.982609	0.897727	0.973913	0.938272	0.991304	0.951069	0.894895	0.921739	0.921739	0.94439	0.898905
471	0.931034	0.924242	0.913043	0.973913	0.954545	0.956522	0.938272	0.965217	0.96013	0.876877	0.965217	0.956522	0.951063	0.909977
472	0.896552	0.984848	0.930435	0.965217	0.954545	0.921739	0.91358	0.973913	0.951432	0.906907	0.973913	0.930435	0.946861	0.903544
473	0.931034	0.893939	0.93913	0.982609	0.931818	0.965217	0.962963	0.982609	0.951794	0.882883	0.956522	0.956522	0.946861	0.903394
474	0.965517	0.909091	0.913043	0.973913	0.943182	0.965217	0.938272	0.947826	0.958318	0.894895	0.93913	0.93913	0.94958	0.907399
475	0.965517	0.939394	0.93913	0.973913	0.965909	0.973913	0.975309	1	0.951432	0.87988	0.930435	0.947826	0.94785	0.905296
476	0.931034	0.909091	0.947826	0.982609	0.943182	0.965217	0.91358	0.965217	0.954331	0.876877	0.904348	0.921739	0.944884	0.899408
477	0.862069	0.909091	0.930435	0.947826	0.988636	0.930435	0.938272	0.982609	0.949257	0.873874	0.921739	0.965217	0.941918	0.894674
478	0.965517	0.984848	0.843478	0.956522	0.931818	0.956522	0.925926	0.956522	0.952157	0.873874	0.93913	0.965217	0.942659	0.895352
479	0.931034	0.939394	0.913043	0.982609	0.977273	0.965217	0.962963	0.973913	0.948895	0.882883	0.956522	0.93913	0.945131	0.900589
480	0.931034	0.969697	0.904348	0.947826	0.954545	0.947826	0.91358	0.973913	0.956506	0.870871	0.930435	0.930435	0.945625	0.90004
481	0.896552	0.878788	0.904348	0.956522	0.909091	0.991304	0.975309	0.947826	0.952519	0.900901	0.930435	0.956522	0.945378	0.900286
482	0.862069	0.984848	0.930435	0.93913	0.920455	0.947826	0.987654	0.930435	0.955781	0.891892	0.921739	0.956522	0.947108	0.903094
483	0.931034	0.939394	0.904348	0.947826	0.943182	0.982609	0.962963	0.973913	0.947445	0.852853	0.895652	0.913043	0.937716	0.887092
484	0.965517	0.939394	0.886957	0.982609	0.897727	0.947826	0.950617	0.930435	0.956868	0.852853	0.956522	0.973913	0.944884	0.899019
485	0.862069	0.893939	0.869565	0.947826	0.886364	0.921739	0.975309	0.947826	0.956144	0.888889	0.965217	0.93913	0.943648	0.896239
486	0.931034	0.924242	0.913043	0.982609	0.965909	0.947826	0.938272	0.965217	0.955419	0.876877	0.93913	0.930435	0.946614	0.902265
487	0.896552	0.954545	0.913043	0.956522	0.943182	0.965217	0.938272	0.895652	0.951432	0.867868	0.930435	0.913043	0.939941	0.890554
488	0.862069	0.939394	0.913043	0.965217	0.920455	0.947826	0.987654	0.956522	0.94672	0.906907	0.913043	0.947826	0.941918	0.894731
489	0.862069	0.954545	0.930435	0.921739	0.943182	0.982609	0.938272	0.956522	0.950707	0.870871	0.956522	0.93913	0.942659	0.895833
490	0.965517	0.954545	0.93913	1	0.931818	0.965217	0.901235	0.973913	0.948532	0.87988	0.956522	0.956522	0.944637	0.899786
491	0.827586	0.939394	0.913043	0.947826	0.954545	0.982609	0.962963	0.973913	0.945632	0.900901	0.93913	0.956522	0.942659	0.896654
492	0.896552	0.954545	0.947826	0.965217	0.943182	0.956522	0.962963	0.973913	0.950707	0.90991	0.956522	0.947826	0.948344	0.906263
493	1	0.939394	0.921739	0.965217	0.954545	0.965217	0.962963	0.930435	0.952519	0.873874	0.93913	0.93913	0.944884	0.89939
494	0.896552	0.939394	0.93913	0.930435	0.988636	0.930435	0.950617	0.947826	0.952157	0.855856	0.956522	0.921739	0.941918	0.894187
495	0.896552	0.954545	0.93913	0.913043	0.920455	0.965217	0.987654	0.965217	0.947807	0.882883	0.921739	0.956522	0.941671	0.894291
496	1	0.924242	0.921739	0.973913	0.965909	0.982609	0.987654	0.93913	0.951432	0.906907	0.93913	0.947826	0.948591	0.906569
497	0.827586	0.939394	0.878261	0.965217	0.954545	0.991304	0.975309	0.956522	0.951794	0.888889	0.947826	0.965217	0.945872	0.901389
498	1	0.909091	0.947826	0.93913	0.954545	0.956522	0.938272	0.947826	0.944545	0.864865	0.956522	0.956522	0.938952	0.889961
499	0.931034	0.954545	0.956522	0.93913	0.886364	0.956522	0.901235	0.947826	0.951432	0.903904	0.973913	0.973913	0.94612	0.902342
500	0.931034	0.924242	0.913043	0.947826	0.897727	0.965217	0.938272	0.965217	0.951794	0.873874	0.93913	0.982609	0.943401	0.896982
501	1	0.939394	0.895652	1	0.943182	0.973913	1	0.965217	0.948895	0.861862	0.947826	0.93913	0.943648	0.897502
502	0.965517	0.863636	0.947826	0.982609	0.920455	0.965217	0.962963	0.965217	0.952519	0.87988	0.930435	0.947826	0.945378	0.900602
503	0.931034	0.954545	0.930435	0.930435	0.954545	0.973913	0.938272	0.930435	0.949257	0.885886	0.965217	0.947826	0.943401	0.897126
504	0.931034	0.954545	0.904348	0.956522	0.943182	0.947826	0.938272	0.947826	0.943458	0.876877	0.982609	0.965217	0.939199	0.890369
505	0.965517	0.924242	0.904348	0.965217	0.965909	0.965217	0.925926	0.947826	0.945995	0.864865	0.921739	0.973913	0.939199	0.889958
506	1	0.909091	0.913043	1	0.909091	0.947826	0.975309	0.965217	0.949982	0.861862	0.930435	0.93913	0.941918	0.89429
507	0.896552	0.924242	0.921739	0.973913	0.965909	0.965217	0.938272	0.965217	0.952519	0.864865	0.947826	0.904348	0.943401	0.896466
508	0.931034	0.939394	0.921739	0.913043	0.954545	0.982609	0.91358	0.973913	0.948532	0.888889	0.956522	0.956522	0.943154	0.896915
509	1	0.863636	0.93913	0.973913	0.954545	0.956522	0.975309	0.947826	0.948532	0.90991	0.947826	0.965217	0.94612	0.902689
510	0.931034	0.924242	0.965217	0.947826	0.954545	0.973913	0.925926	0.93913	0.951794	0.894895	0.921739	0.93913	0.945378	0.900879
511	1	0.909091	0.947826	0.956522	0.965909	0.947826	0.901235	0.956522	0.952881	0.900901	0.930435	0.947826	0.946614	0.902836
512	0.965517	0.924242	0.913043	0.913043	0.954545	0.947826	0.925926	0.956522	0.948895	0.921922	0.895652	0.947826	0.942659	0.895787
513	1	0.954545	0.965217	0.930435	0.954545	0.956522	0.925926	0.921739	0.948532	0.900901	0.965217	0.947826	0.944637	0.899977
514	0.931034	0.924242	0.904348	0.947826	0.931818	0.991304	0.950617	0.973913	0.948895	0.900901	0.886957	0.921739	0.942165	0.894841
515	0.965517	0.939394	0.921739	0.93913	0.920455	0.947826	0.938272	0.904348	0.948895	0.885886	0.913043	0.947826	0.939446	0.890111
516	0.931034	0.909091	0.913043	0.93913	0.931818	0.93913	0.938272	0.982609	0.952519	0.882883	0.93913	0.947826	0.943648	0.897013
517	0.931034	0.954545	0.904348	0.956522	0.931818	0.982609	0.938272	0.956522	0.951069	0.900901	0.947826	0.930435	0.945378	0.900656
518	0.965517	0.939394	0.93913	0.956522	0.965909	0.93913	0.938272	0.93913	0.947807	0.873874	0.982609	0.947826	0.942412	0.895655
519	0.931034	0.954545	0.895652	0.947826	0.954545	0.965217	0.938272	0.973913	0.954331	0.882883	0.93913	0.973913	0.947108	0.90319
520	0.896552	0.893939	0.930435	0.965217	0.965909	0.947826	0.962963	0.93913	0.952519	0.876877	0.930435	0.930435	0.943401	0.897117
521	0.896552	0.984848	0.913043	0.956522	0.909091	0.965217	0.91358	0.973913	0.952519	0.900901	0.947826	0.930435	0.945872	0.901331
522	0.931034	0.954545	0.947826	0.965217	0.943182	0.947826	0.975309	0.991304	0.94817	0.891892	0.921739	0.973913	0.945625	0.901763
523	0.965517	0.954545	0.834783	0.965217	0.943182	0.982609	0.962963	0.956522	0.951432	0.846847	0.930435	0.947826	0.940435	0.890898
524	1	0.893939	0.973913	0.947826	0.977273	0.947826	0.962963	0.93913	0.949982	0.87988	0.947826	0.93913	0.94439	0.899246
525	0.896552	0.924242	0.921739	0.947826	0.954545	0.947826	0.938272	0.930435	0.951794	0.90991	0.921739	0.93913	0.94439	0.898799
526	0.965517	0.939394	0.895652	0.973913	0.965909	0.947826	0.962963	0.956522	0.949982	0.891892	0.956522	0.947826	0.945131	0.900324
527	1	0.939394	0.878261	0.973913	0.909091	0.991304	0.91358	0.913043	0.953969	0.867868	0.982609	0.947826	0.944142	0.897663
528	0.931034	0.863636	0.921739	1	0.909091	0.965217	0.91358	0.93913	0.950707	0.867868	0.913043	0.973913	0.940929	0.892454
529	0.965517	0.833333	0.904348	0.973913	0.988636	0.973913	0.987654	0.956522	0.949257	0.903904	0.956522	0.93913	0.945625	0.90116
530	0.758621	0.878788	0.913043	0.982609	0.931818	0.982609	0.91358	0.904348	0.947807	0.882883	0.956522	0.956522	0.939199	0.889481
531	0.931034	0.969697	0.956522	0.982609	0.920455	0.982609	0.938272	0.965217	0.956506	0.873874	0.930435	0.93913	0.949086	0.906685
532	0.896552	0.924242	0.921739	0.956522	0.943182	0.965217	0.901235	0.93913	0.949619	0.876877	0.904348	0.956522	0.940188	0.891277
533	0.931034	0.924242	0.930435	0.956522	0.965909	0.973913	0.888889	0.956522	0.954331	0.885886	0.947826	0.956522	0.946861	0.903119
534	0.827586	0.954545	0.904348	0.965217	0.954545	0.956522	0.925926	0.930435	0.953606	0.891892	0.921739	0.956522	0.944637	0.898959
535	0.965517	0.893939	0.904348	0.991304	0.943182	0.965217	0.925926	0.93913	0.949257	0.90991	0.947826	0.947826	0.944637	0.899526
536	0.896552	0.969697	0.947826	0.93913	0.931818	0.93913	0.987654	0.947826	0.94817	0.894895	0.93913	0.965217	0.943895	0.898723
537	0.931034	0.863636	0.904348	0.965217	0.931818	0.965217	0.950617	0.965217	0.953969	0.900901	0.895652	0.93913	0.944884	0.899278
538	1	0.969697	0.930435	0.982609	0.965909	0.947826	0.962963	0.956522	0.953244	0.870871	0.921739	0.965217	0.947108	0.903906
539	0.931034	0.893939	0.930435	0.947826	0.909091	0.93913	0.876543	0.930435	0.950707	0.87988	0.956522	0.947826	0.939941	0.890641
540	0.862069	0.893939	0.921739	0.921739	0.931818	0.965217	0.91358	0.982609	0.956144	0.921922	0.956522	0.965217	0.94958	0.907954
541	1	0.954545	0.956522	0.93913	0.954545	0.956522	0.987654	0.973913	0.953969	0.882883	0.930435	0.913043	0.947603	0.904499
542	0.931034	0.954545	0.93913	0.947826	0.863636	0.973913	0.925926	0.947826	0.947807	0.858859	0.921739	0.947826	0.937963	0.887594
543	0.793103	0.969697	0.947826	0.93913	0.909091	0.973913	0.925926	0.982609	0.952519	0.87988	0.947826	0.930435	0.94439	0.898658
544	0.896552	0.909091	0.930435	0.947826	0.920455	0.956522	0.950617	0.947826	0.953969	0.888889	0.921739	0.93913	0.94439	0.898293
545	0.896552	0.909091	0.904348	0.973913	0.909091	0.973913	0.91358	0.930435	0.950344	0.90991	0.947826	0.921739	0.942907	0.895999
546	0.862069	0.924242	0.913043	0.947826	0.977273	0.973913	0.950617	0.965217	0.951432	0.858859	0.982609	0.956522	0.944142	0.898509
547	0.931034	0.954545	0.895652	0.930435	0.943182	0.973913	0.925926	0.93913	0.948532	0.897898	0.965217	0.93913	0.942412	0.895247
548	0.931034	0.924242	0.904348	0.956522	0.931818	0.956522	0.925926	0.973913	0.947445	0.897898	0.947826	0.973913	0.942907	0.896564
549	1	0.939394	0.930435	0.930435	0.920455	0.947826	0.975309	0.973913	0.94817	0.870871	0.965217	0.921739	0.941424	0.893798
550	0.965517	0.848485	0.93913	0.956522	0.909091	0.965217	0.91358	0.965217	0.948532	0.876877	0.965217	0.956522	0.941176	0.89354
551	0.965517	0.939394	0.886957	0.982609	0.965909	0.965217	0.925926	0.973913	0.948532	0.882883	0.921739	0.930435	0.942165	0.895079
552	0.965517	0.939394	0.947826	0.973913	0.965909	0.921739	0.938272	0.93913	0.952519	0.870871	0.930435	0.947826	0.944142	0.898327
553	0.931034	0.939394	0.930435	0.956522	0.931818	0.973913	0.938272	0.965217	0.952519	0.897898	0.947826	0.930435	0.946614	0.903109
554	0.931034	0.939394	0.930435	0.973913	0.965909	0.947826	0.938272	0.965217	0.950707	0.891892	0.973913	0.930435	0.94612	0.902056
555	0.827586	0.878788	0.921739	0.973913	0.931818	0.965217	0.962963	0.965217	0.950707	0.876877	0.965217	0.956522	0.943648	0.897651
556	0.862069	0.954545	0.878261	0.93913	0.920455	0.930435	0.962963	0.965217	0.947807	0.891892	0.886957	0.956522	0.938705	0.888513
557	0.896552	0.969697	0.930435	0.93913	0.931818	0.956522	0.938272	0.973913	0.947807	0.912913	0.921739	0.947826	0.943895	0.898377
558	0.965517	0.939394	0.921739	0.982609	0.931818	0.973913	0.950617	0.956522	0.948532	0.876877	0.956522	0.947826	0.943648	0.897878
559	0.896552	0.909091	0.895652	0.930435	0.977273	0.930435	0.962963	0.93913	0.954331	0.876877	0.965217	0.913043	0.943154	0.896092
560	0.896552	0.909091	0.956522	0.965217	0.931818	0.930435	0.901235	0.956522	0.956506	0.867868	0.930435	0.947826	0.944884	0.8991
561	0.965517	0.969697	0.921739	0.965217	0.954545	0.947826	0.938272	0.973913	0.951432	0.861862	0.93913	0.956522	0.944142	0.898477
562	0.965517	0.924242	0.869565	0.93913	0.954545	0.93913	0.962963	0.965217	0.955056	0.888889	0.947826	0.956522	0.94612	0.901184
563	0.896552	0.939394	0.913043	0.973913	0.977273	0.965217	0.938272	0.965217	0.952157	0.903904	0.965217	0.965217	0.948838	0.906924
564	1	0.939394	0.921739	0.921739	0.897727	0.930435	0.975309	0.973913	0.952881	0.921922	0.921739	0.93913	0.946614	0.902515
565	0.931034	0.939394	0.93913	0.93913	0.965909	0.965217	0.91358	0.947826	0.949982	0.870871	0.904348	0.93913	0.940929	0.892294
566	0.965517	0.924242	0.904348	0.965217	0.909091	0.973913	0.962963	0.973913	0.954694	0.906907	0.930435	0.956522	0.948838	0.906511
567	1	0.954545	0.921739	0.965217	0.988636	0.973913	0.975309	0.973913	0.94672	0.897898	0.86087	0.93913	0.943401	0.897623
568	0.965517	0.893939	0.93913	0.930435	0.931818	0.973913	0.950617	0.947826	0.951069	0.90991	0.930435	0.965217	0.945872	0.901797
569	0.965517	0.954545	0.947826	0.93913	0.909091	0.991304	0.91358	0.973913	0.952881	0.882883	0.965217	0.930435	0.946367	0.902405
570	0.965517	0.878788	0.913043	0.956522	0.920455	0.956522	0.950617	0.973913	0.952157	0.915916	0.930435	0.93913	0.94612	0.901621
571	0.827586	0.969697	0.913043	0.956522	0.965909	0.93913	0.987654	0.956522	0.94817	0.90991	0.904348	0.982609	0.944637	0.899856
572	0.965517	0.954545	0.913043	0.973913	0.954545	0.973913	0.925926	0.93913	0.952519	0.897898	0.956522	0.982609	0.948344	0.906052
573	1	0.954545	0.930435	0.93913	0.931818	0.956522	0.950617	0.982609	0.951794	0.897898	0.956522	0.947826	0.947355	0.904471
574	0.827586	0.924242	0.921739	0.973913	0.943182	0.947826	0.91358	0.965217	0.954694	0.900901	0.93913	0.956522	0.947108	0.903378
575	0.965517	0.954545	0.921739	0.956522	0.954545	0.930435	0.938272	1	0.949619	0.876877	0.921739	0.93913	0.942907	0.896393
576	0.931034	0.909091	0.93913	0.93913	0.943182	0.982609	0.975309	0.956522	0.953244	0.906907	0.886957	0.947826	0.946861	0.902939
577	0.965517	0.954545	0.886957	0.930435	0.840909	0.982609	0.938272	0.991304	0.950344	0.903904	0.947826	0.965217	0.944142	0.898276
578	0.896552	0.939394	0.913043	0.982609	0.965909	0.965217	0.91358	0.982609	0.951432	0.873874	0.93913	0.956522	0.944884	0.899879
579	1	0.893939	0.956522	0.973913	0.954545	0.956522	0.950617	0.973913	0.94817	0.903904	0.965217	0.956522	0.946861	0.903957
580	1	0.969697	0.930435	0.93913	0.943182	0.965217	0.950617	0.965217	0.952519	0.891892	0.947826	0.947826	0.947355	0.90417
581	0.896552	0.893939	0.921739	0.973913	0.965909	0.956522	0.901235	0.973913	0.951069	0.903904	0.93913	0.93913	0.945131	0.899992
582	0.965517	0.954545	0.930435	0.947826	0.931818	0.956522	0.938272	0.991304	0.955056	0.894895	0.930435	0.947826	0.948591	0.905947
583	1	0.939394	0.93913	0.973913	0.875	0.947826	0.925926	0.93913	0.949619	0.882883	0.947826	0.965217	0.942659	0.896123
584	1	0.969697	0.904348	0.93913	0.920455	0.965217	0.962963	0.947826	0.946357	0.888889	0.947826	0.947826	0.941424	0.894005
585	0.931034	0.954545	0.913043	0.93913	0.977273	0.973913	0.987654	0.947826	0.953606	0.888889	0.93913	0.965217	0.948097	0.905352
586	0.896552	0.909091	0.930435	0.930435	0.943182	0.973913	0.950617	0.965217	0.958681	0.858859	0.930435	0.93913	0.946367	0.901568
587	0.896552	0.939394	0.930435	0.947826	0.965909	0.956522	0.975309	0.956522	0.949619	0.891892	0.886957	0.930435	0.942659	0.895634
588	0.965517	0.893939	0.930435	0.982609	0.931818	0.982609	0.950617	0.965217	0.955419	0.882883	0.973913	0.93913	0.949086	0.907006
589	0.931034	0.939394	0.895652	0.965217	0.909091	0.93913	0.938272	0.973913	0.951432	0.864865	0.921739	0.947826	0.940929	0.89229
590	0.931034	0.969697	0.913043	0.982609	0.965909	0.947826	0.962963	0.956522	0.954694	0.873874	0.913043	0.93913	0.946367	0.901872
591	0.965517	0.969697	0.947826	0.956522	0.988636	0.965217	0.962963	0.973913	0.950344	0.900901	0.921739	0.956522	0.948344	0.906476
592	0.896552	0.939394	0.921739	0.947826	0.965909	0.956522	0.950617	0.991304	0.954694	0.906907	0.93913	0.947826	0.94958	0.907959
593	0.793103	0.954545	0.895652	0.921739	0.965909	0.973913	0.975309	0.956522	0.954331	0.891892	0.956522	0.947826	0.946614	0.902325
594	0.931034	0.969697	0.921739	0.965217	0.931818	0.965217	0.962963	0.991304	0.953244	0.87988	0.904348	0.930435	0.945872	0.901001
595	1	0.893939	0.956522	0.973913	0.954545	0.973913	0.950617	0.965217	0.951069	0.912913	0.930435	0.956522	0.948838	0.90712
596	0.931034	0.969697	0.921739	0.93913	0.954545	0.956522	0.962963	0.973913	0.955781	0.87988	0.965217	0.965217	0.949333	0.907496
597	0.827586	0.969697	0.913043	0.956522	0.943182	0.947826	0.91358	0.991304	0.953969	0.876877	0.895652	0.956522	0.944142	0.898297
598	0.862069	0.924242	0.93913	0.921739	1	0.947826	0.938272	0.956522	0.948895	0.891892	0.93913	0.956522	0.943154	0.89702
599	0.965517	0.924242	0.930435	0.930435	0.954545	0.930435	0.925926	0.973913	0.957231	0.903904	0.947826	0.973913	0.950074	0.908491
600	0.896552	0.924242	0.947826	0.956522	0.977273	0.93913	1	0.965217	0.948532	0.906907	0.956522	0.930435	0.94612	0.902513
601	0.931034	0.939394	0.904348	0.965217	0.920455	0.982609	0.91358	0.965217	0.955056	0.87988	0.93913	0.965217	0.946614	0.902363
602	0.931034	0.893939	0.86087	0.921739	0.977273	0.965217	0.950617	0.991304	0.949982	0.861862	0.930435	0.965217	0.940435	0.891529
603	0.931034	0.954545	0.895652	0.982609	0.943182	0.930435	0.925926	0.982609	0.953606	0.852853	0.930435	0.913043	0.941918	0.893777
604	0.896552	0.984848	0.913043	0.947826	0.897727	0.965217	0.975309	0.982609	0.953969	0.897898	0.921739	0.956522	0.947603	0.904293
605	1	0.893939	0.930435	0.982609	0.943182	0.982609	0.938272	0.991304	0.956144	0.84985	0.930435	0.930435	0.946367	0.90165
606	0.896552	0.954545	0.913043	0.956522	0.897727	0.956522	0.950617	0.956522	0.953606	0.873874	0.956522	0.930435	0.943895	0.897358
607	0.931034	0.969697	0.93913	0.93913	0.931818	0.965217	0.925926	0.965217	0.949982	0.897898	0.947826	0.921739	0.94439	0.899245
608	0.896552	0.909091	0.913043	0.921739	0.954545	0.93913	0.91358	0.965217	0.952157	0.903904	0.956522	0.956522	0.944637	0.899206
609	0.931034	0.954545	0.904348	0.93913	0.920455	0.991304	0.950617	0.991304	0.953969	0.888889	0.93913	0.965217	0.94785	0.904757
610	0.965517	0.954545	0.913043	0.947826	0.943182	0.982609	0.975309	0.965217	0.947445	0.888889	0.921739	0.921739	0.942412	0.89532
611	0.793103	0.924242	0.904348	0.956522	0.954545	0.947826	0.888889	0.982609	0.952157	0.906907	0.921739	0.956522	0.94439	0.898392
612	0.931034	0.954545	0.965217	0.956522	0.988636	0.982609	0.901235	0.982609	0.953969	0.87988	0.947826	0.973913	0.949827	0.908554
613	0.896552	0.954545	0.921739	0.947826	0.965909	0.991304	0.975309	0.973913	0.94817	0.867868	0.947826	0.93913	0.943154	0.89692
614	1	0.924242	0.930435	0.956522	0.954545	0.973913	0.91358	0.982609	0.953606	0.891892	0.965217	0.913043	0.947603	0.904395
615	1	0.924242	0.930435	0.973913	0.931818	0.947826	0.975309	0.947826	0.952519	0.90991	0.956522	0.947826	0.948591	0.906468
616	1	1	0.921739	0.973913	0.943182	0.965217	0.925926	0.947826	0.955056	0.867868	0.956522	0.956522	0.94785	0.904646
617	1	0.924242	0.93913	0.973913	0.965909	0.956522	0.925926	0.982609	0.951069	0.894895	0.93913	0.973913	0.94785	0.905458
618	0.931034	0.893939	0.956522	0.973913	0.909091	0.982609	0.962963	0.947826	0.952157	0.900901	0.956522	0.982609	0.948591	0.906668
619	0.931034	0.969697	0.930435	0.973913	0.931818	0.947826	0.950617	0.93913	0.953969	0.903904	0.921739	0.904348	0.946367	0.902056
620	1	0.939394	0.93913	0.947826	0.943182	0.947826	0.938272	0.93913	0.955056	0.891892	0.956522	0.965217	0.948344	0.905693
621	0.965517	0.969697	0.921739	0.947826	0.954545	0.965217	0.938272	0.991304	0.953606	0.90991	0.956522	0.965217	0.950816	0.910395
622	0.965517	0.939394	0.956522	0.973913	0.931818	0.956522	0.975309	0.965217	0.952519	0.90991	0.913043	0.973913	0.94958	0.908685
623	0.931034	0.969697	0.886957	0.947826	0.943182	0.947826	0.987654	0.947826	0.949982	0.885886	0.947826	0.973913	0.944142	0.898251
624	1	0.924242	0.93913	0.93913	0.931818	0.965217	0.91358	0.947826	0.951794	0.891892	0.913043	0.930435	0.943401	0.896716
625	0.896552	0.939394	0.895652	0.93913	0.965909	0.956522	0.975309	0.973913	0.951069	0.852853	0.947826	0.965217	0.942412	0.895184
626	0.931034	0.909091	0.904348	0.947826	0.943182	0.93913	0.962963	0.947826	0.950344	0.918919	0.956522	0.982609	0.946367	0.902841
627	0.965517	0.954545	0.895652	0.982609	0.931818	0.991304	0.987654	0.956522	0.947807	0.861862	0.921739	0.973913	0.942412	0.895523
628	0.931034	0.924242	0.904348	0.991304	0.909091	0.965217	0.950617	0.956522	0.951069	0.870871	0.921739	0.947826	0.942412	0.895123
629	0.931034	0.954545	0.904348	0.947826	0.920455	0.93913	0.962963	0.947826	0.950707	0.876877	0.895652	0.947826	0.940682	0.891764
630	0.931034	0.939394	0.904348	0.973913	0.931818	0.93913	0.950617	0.965217	0.953606	0.882883	0.991304	0.965217	0.947355	0.904187
631	0.931034	0.939394	0.913043	0.956522	0.931818	0.956522	0.962963	0.965217	0.952519	0.891892	0.904348	0.930435	0.94439	0.898477
632	0.931034	0.954545	0.921739	0.982609	0.931818	0.930435	0.962963	0.956522	0.953969	0.894895	0.956522	0.921739	0.947108	0.903422
633	0.896552	0.954545	0.913043	0.947826	0.909091	0.965217	0.925926	0.956522	0.953606	0.87988	0.965217	0.947826	0.944884	0.899415
634	0.862069	0.969697	0.93913	0.973913	0.931818	0.930435	0.888889	0.947826	0.953606	0.897898	0.947826	0.982609	0.946861	0.903146
635	0.931034	0.939394	0.93913	0.982609	0.897727	0.956522	0.975309	0.956522	0.952157	0.87988	0.947826	0.956522	0.945872	0.901456
636	0.965517	0.939394	0.921739	0.991304	0.954545	0.947826	0.91358	0.965217	0.94817	0.885886	0.930435	0.904348	0.941671	0.893995
637	0.965517	0.984848	0.93913	0.965217	0.965909	0.947826	0.91358	0.956522	0.951432	0.87988	0.921739	0.93913	0.944637	0.899185
638	0.965517	0.878788	0.895652	0.956522	0.988636	0.991304	0.888889	0.965217	0.953606	0.876877	0.930435	0.947826	0.944637	0.89879
639	0.965517	0.954545	0.921739	0.973913	0.965909	0.982609	0.925926	0.956522	0.954331	0.870871	0.921739	0.947826	0.946614	0.9022
640	0.862069	0.969697	0.904348	0.947826	0.931818	0.930435	0.950617	0.921739	0.94817	0.903904	0.956522	0.947826	0.941671	0.894106
641	0.931034	0.939394	0.904348	0.921739	0.920455	0.956522	0.938272	0.956522	0.953244	0.897898	0.921739	0.947826	0.944142	0.89785
642	0.862069	0.909091	0.869565	0.973913	0.909091	0.947826	0.962963	0.973913	0.960855	0.891892	0.904348	0.956522	0.948591	0.904977
643	0.931034	0.924242	0.930435	0.93913	0.965909	0.973913	1	0.973913	0.957231	0.894895	0.947826	0.956522	0.951804	0.91186
644	0.965517	0.954545	0.947826	0.982609	0.920455	0.965217	0.975309	0.965217	0.954694	0.864865	0.921739	0.982609	0.948097	0.905303
645	0.965517	0.969697	0.921739	0.930435	0.954545	0.982609	0.901235	0.982609	0.953244	0.867868	0.930435	0.956522	0.945131	0.899959
646	0.931034	0.954545	0.956522	0.973913	0.954545	0.973913	0.962963	0.956522	0.956144	0.894895	0.93913	0.930435	0.950816	0.910184
647	0.896552	0.909091	0.913043	0.913043	0.977273	0.982609	0.938272	0.956522	0.952157	0.888889	0.965217	0.947826	0.945131	0.899914
648	0.965517	0.924242	0.913043	0.947826	0.954545	0.93913	0.925926	0.947826	0.955419	0.870871	0.913043	0.956522	0.944142	0.89791
649	1	0.984848	0.886957	0.947826	0.977273	1	0.962963	0.982609	0.953606	0.873874	0.965217	0.965217	0.949333	0.90768
650	0.896552	0.939394	0.895652	0.965217	0.920455	0.991304	0.91358	0.956522	0.952519	0.891892	0.93913	0.956522	0.945131	0.899773
651	0.965517	0.969697	0.878261	0.956522	0.943182	0.973913	0.938272	0.973913	0.951432	0.903904	0.947826	0.947826	0.946614	0.902467
652	0.965517	0.924242	0.947826	0.956522	0.954545	0.956522	0.950617	0.947826	0.953969	0.852853	0.947826	0.965217	0.945131	0.899843
653	0.931034	0.939394	0.913043	0.956522	0.931818	0.982609	0.950617	0.965217	0.949982	0.897898	0.947826	0.982609	0.946367	0.902515
654	0.827586	0.939394	0.956522	0.965217	0.920455	0.973913	0.962963	0.982609	0.947807	0.888889	0.956522	0.956522	0.944637	0.899863
655	0.862069	0.939394	0.930435	0.965217	0.920455	0.982609	0.938272	0.973913	0.955056	0.867868	0.956522	0.93913	0.946367	0.902022
656	0.965517	0.939394	0.913043	0.93913	0.920455	0.965217	0.962963	0.973913	0.957956	0.861862	0.930435	0.956522	0.947108	0.902977
657	1	0.939394	0.878261	0.982609	0.965909	0.956522	0.938272	0.947826	0.956868	0.912913	0.947826	0.930435	0.950321	0.90893
658	0.965517	0.863636	0.921739	0.947826	1	0.973913	0.962963	0.973913	0.951432	0.915916	0.947826	0.991304	0.949827	0.908991
659	0.862069	0.939394	0.895652	0.956522	0.965909	0.982609	0.925926	0.956522	0.956144	0.87988	0.921739	0.982609	0.947355	0.903511
660	0.931034	0.893939	0.930435	0.947826	0.931818	0.973913	0.962963	0.93913	0.953969	0.882883	0.965217	0.93913	0.945872	0.9013
661	0.896552	0.939394	0.913043	0.982609	0.943182	0.956522	0.950617	0.973913	0.953606	0.87988	0.930435	0.947826	0.94612	0.901525
662	0.965517	0.954545	0.913043	0.965217	0.909091	1	0.962963	0.921739	0.949619	0.87988	0.904348	0.921739	0.941424	0.893415
663	0.862069	0.909091	0.947826	0.982609	0.954545	0.965217	0.975309	0.93913	0.957956	0.888889	0.956522	0.973913	0.951557	0.911402
664	0.931034	0.909091	0.930435	0.947826	0.931818	0.965217	0.925926	0.956522	0.945632	0.885886	0.921739	0.965217	0.939694	0.891056
665	0.896552	0.984848	0.921739	0.982609	0.931818	0.965217	0.987654	0.878261	0.953244	0.87988	0.930435	0.947826	0.944884	0.899571
666	0.896552	0.909091	0.930435	0.913043	0.943182	0.973913	0.938272	0.947826	0.947807	0.897898	0.904348	0.947826	0.940435	0.891911
667	0.896552	0.909091	0.904348	0.965217	0.943182	0.947826	0.962963	0.93913	0.957956	0.900901	0.913043	0.956522	0.948344	0.904998
668	0.965517	0.969697	0.913043	0.956522	0.954545	0.991304	0.950617	0.947826	0.951432	0.873874	0.93913	0.947826	0.945131	0.900071
669	0.931034	0.954545	0.930435	0.965217	0.943182	0.973913	0.962963	0.956522	0.956506	0.867868	0.921739	0.921739	0.946861	0.902755
670	0.965517	0.969697	0.930435	0.973913	0.965909	0.947826	0.962963	0.913043	0.952157	0.867868	0.947826	0.956522	0.944884	0.899695
671	0.896552	0.969697	0.921739	0.956522	0.954545	0.965217	0.925926	0.930435	0.955419	0.882883	0.921739	0.913043	0.945131	0.899215
672	0.931034	0.878788	0.913043	0.947826	0.920455	0.921739	0.962963	0.93913	0.953244	0.888889	0.93913	0.956522	0.943154	0.8962
673	0.896552	0.893939	0.93913	0.991304	0.897727	0.973913	0.975309	0.93913	0.954694	0.897898	0.947826	0.947826	0.948097	0.905095
674	0.896552	0.984848	0.947826	0.956522	0.931818	0.973913	0.938272	0.973913	0.959768	0.876877	0.93913	0.973913	0.952051	0.911838
675	0.931034	0.939394	0.869565	0.982609	0.931818	0.973913	0.962963	0.947826	0.944545	0.864865	0.913043	0.956522	0.937222	0.886639
676	0.965517	0.954545	0.913043	0.982609	0.920455	0.973913	0.950617	0.965217	0.954694	0.891892	0.930435	0.965217	0.948838	0.906519
677	0.965517	0.954545	0.895652	0.947826	0.909091	0.982609	0.950617	0.991304	0.947082	0.885886	0.930435	0.956522	0.942165	0.895365
678	0.896552	0.909091	0.913043	0.973913	0.954545	0.965217	0.950617	0.973913	0.951432	0.867868	0.921739	0.947826	0.943154	0.896553
679	0.896552	0.909091	0.921739	0.947826	0.931818	0.965217	1	0.965217	0.951069	0.870871	0.965217	0.93913	0.943895	0.897906
680	0.931034	0.893939	0.921739	0.965217	0.965909	0.930435	0.950617	0.921739	0.952157	0.84985	0.904348	0.930435	0.938952	0.888794
681	0.931034	0.939394	0.921739	0.965217	0.965909	0.956522	0.975309	0.930435	0.952157	0.90991	0.904348	0.965217	0.947108	0.904038
682	0.896552	0.939394	0.921739	0.982609	0.943182	0.973913	0.950617	0.973913	0.94817	0.867868	0.965217	0.878261	0.941176	0.892824
683	0.931034	0.969697	0.965217	0.947826	0.943182	0.973913	0.938272	0.965217	0.956506	0.900901	0.965217	0.965217	0.952546	0.913301
684	0.931034	0.969697	0.93913	0.947826	0.931818	0.982609	0.91358	0.973913	0.956144	0.858859	0.930435	0.947826	0.946367	0.902053
685	0.931034	0.984848	0.886957	0.991304	0.965909	0.982609	0.962963	0.947826	0.957956	0.90991	0.93913	0.982609	0.954029	0.915704
686	0.931034	0.924242	0.913043	0.965217	0.954545	0.982609	0.987654	0.965217	0.957231	0.885886	0.930435	0.93913	0.949827	0.908085
687	0.965517	0.939394	0.895652	0.991304	0.977273	0.93913	0.962963	0.930435	0.951794	0.888889	0.93913	0.991304	0.946614	0.902458
688	0.965517	0.939394	0.904348	0.965217	0.943182	0.93913	0.987654	0.947826	0.954331	0.873874	0.93913	0.956522	0.945872	0.901235
689	0.965517	0.954545	0.93913	0.973913	0.943182	1	0.975309	0.956522	0.944908	0.873874	0.93913	0.965217	0.942907	0.897174
690	0.931034	0.939394	0.930435	0.973913	0.920455	0.965217	0.938272	0.982609	0.955056	0.873874	0.913043	0.913043	0.945378	0.900131
691	0.931034	0.909091	0.93913	0.973913	0.943182	0.965217	0.975309	0.947826	0.957593	0.870871	0.904348	0.947826	0.947603	0.904016
692	0.896552	0.924242	0.956522	0.965217	0.943182	0.947826	0.962963	0.956522	0.947807	0.870871	0.930435	0.947826	0.941424	0.894027
693	0.931034	0.893939	0.895652	0.982609	0.977273	0.973913	0.950617	0.930435	0.94672	0.885886	0.965217	0.93913	0.941671	0.894432
694	0.965517	0.969697	0.904348	0.973913	0.863636	0.965217	0.938272	0.956522	0.951794	0.84985	0.947826	0.947826	0.941176	0.892573
695	0.931034	0.984848	0.913043	0.947826	0.909091	0.991304	0.962963	0.973913	0.951794	0.894895	0.904348	0.956522	0.94612	0.901782
696	0.965517	0.909091	0.947826	0.982609	0.954545	0.956522	0.962963	0.930435	0.953606	0.876877	0.947826	0.965217	0.947108	0.903472
697	0.965517	0.954545	0.895652	0.965217	0.920455	0.956522	0.901235	0.982609	0.951794	0.882883	0.973913	0.965217	0.945378	0.900223
698	0.965517	0.939394	0.930435	0.982609	0.931818	0.965217	0.975309	0.956522	0.955419	0.87988	0.904348	0.956522	0.94785	0.90465
699	0.965517	0.939394	0.913043	0.956522	0.931818	0.956522	0.950617	0.991304	0.955056	0.882883	0.965217	0.921739	0.947603	0.903907
700	0.965517	0.954545	0.904348	0.965217	0.943182	0.965217	0.975309	0.947826	0.959406	0.894895	0.930435	0.965217	0.951804	0.911509
701	0.931034	0.984848	0.921739	0.973913	0.931818	0.947826	0.938272	0.965217	0.951069	0.87988	0.921739	0.991304	0.945378	0.900817
702	0.965517	0.939394	0.921739	0.921739	0.954545	0.947826	0.987654	0.93913	0.952881	0.870871	0.930435	0.965217	0.944142	0.898365
703	0.862069	0.924242	0.921739	0.973913	0.920455	0.965217	0.876543	0.956522	0.949982	0.852853	0.921739	0.965217	0.938952	0.888884
704	0.896552	0.939394	0.904348	0.956522	0.988636	0.982609	0.938272	0.947826	0.948895	0.882883	0.878261	0.93913	0.941176	0.892867
705	0.931034	0.833333	0.913043	0.973913	0.909091	0.965217	0.938272	0.973913	0.949619	0.888889	0.956522	0.965217	0.942907	0.896217
706	0.965517	0.863636	0.93913	0.956522	0.931818	0.973913	0.91358	0.956522	0.952519	0.864865	0.947826	0.956522	0.943154	0.896091
707	0.931034	0.954545	0.930435	0.982609	0.920455	0.973913	0.950617	0.982609	0.952881	0.888889	0.93913	0.956522	0.948097	0.905495
708	0.931034	0.954545	0.913043	0.991304	0.943182	0.982609	0.925926	0.965217	0.950344	0.891892	0.921739	0.93913	0.945131	0.900397
709	0.965517	0.954545	0.913043	0.965217	0.988636	0.965217	0.938272	0.930435	0.952881	0.885886	0.956522	0.982609	0.94785	0.905079
710	0.931034	0.954545	0.947826	0.965217	0.954545	0.973913	0.950617	0.947826	0.955781	0.861862	0.904348	0.965217	0.946861	0.902939
711	0.931034	0.939394	0.913043	0.982609	0.954545	0.973913	0.950617	0.930435	0.952157	0.915916	0.930435	0.956522	0.948097	0.905427
712	0.896552	0.893939	0.930435	0.956522	0.977273	0.982609	0.962963	0.956522	0.957956	0.897898	0.878261	0.956522	0.94958	0.907488
713	0.931034	0.954545	0.913043	0.965217	0.977273	0.956522	0.938272	0.956522	0.952881	0.864865	0.956522	0.93913	0.944884	0.899344
714	0.965517	0.954545	0.895652	0.956522	0.852273	0.947826	0.962963	0.947826	0.953606	0.90991	0.904348	0.956522	0.944884	0.899177
715	0.965517	0.969697	0.904348	0.965217	0.965909	0.991304	0.987654	0.947826	0.953606	0.873874	0.965217	0.965217	0.948838	0.907099
716	0.931034	0.878788	0.886957	0.982609	0.875	0.973913	0.925926	0.947826	0.944908	0.864865	0.973913	0.982609	0.937469	0.886874

## Sheet: k-nearest neighbor
Number of features	Benign Ovarian Disease	Borderline Ovarian Tumor	Breast Cancer	Colorectal Cancer	Esophageal Cancer	Gastric Cancer	Hepatocellular Carcinoma	Lung Cancer	non-Cancer	Ovarian Cancer	Pancreatic Cancer	Sarcoma	ACC	MCC
1	0.206897	0.287879	0.330435	0.347826	0.227273	0.295652	0.234568	0.26087	0.574846	0.345345	0.243478	0.278261	0.486159	0.274946
2	0.965517	0.939394	0.991304	0.965217	0.886364	0.947826	0.876543	0.930435	0.897427	0.834835	0.965217	0.921739	0.902373	0.834186
3	1	1	1	1	1	1	0.987654	1	0.945632	0.954955	0.973913	0.991304	0.957983	0.925325
4	1	1	1	1	1	1	1	1	0.948895	1	1	1	0.965151	0.938199
5	1	1	1	1	1	1	1	1	0.94817	0.996997	1	0.991304	0.964162	0.936485
6	1	1	1	1	1	1	1	1	0.953969	0.993994	1	1	0.968117	0.943041
7	1	1	1	1	1	1	1	1	0.959043	1	1	1	0.972071	0.949762
8	1	1	1	1	1	1	1	1	0.957956	1	1	1	0.97133	0.948516
9	1	1	1	1	1	1	1	1	0.956506	1	1	1	0.970341	0.946893
10	1	1	1	1	1	1	1	1	0.962305	0.996997	1	1	0.974048	0.953079
11	1	1	1	1	1	1	1	1	0.965567	0.993994	1	1	0.976026	0.956454
12	1	1	1	1	1	1	1	1	0.964842	1	1	1	0.976026	0.956536
13	1	1	1	1	1	1	1	1	0.963393	0.996997	1	1	0.97479	0.954405
14	1	1	1	1	1	1	1	1	0.962305	1	1	1	0.974296	0.953604
15	1	1	1	1	1	1	1	1	0.960855	1	1	1	0.973307	0.951913
16	1	1	1	1	1	1	1	1	0.96013	1	1	1	0.972813	0.951096
17	1	1	1	1	1	1	1	1	0.96013	1	1	1	0.972813	0.951097
18	1	1	1	1	1	1	1	1	0.96013	1	1	1	0.972813	0.95111
19	1	1	1	1	1	1	1	1	0.961943	1	1	1	0.974048	0.953199
20	1	1	1	1	1	1	1	1	0.962305	1	1	1	0.974296	0.953626
21	1	1	1	1	1	1	1	1	0.959406	1	1	1	0.972318	0.950299
22	1	1	1	1	1	1	1	1	0.957956	1	1	1	0.97133	0.948638
23	1	1	1	1	1	1	1	1	0.960855	0.996997	1	1	0.97306	0.951478
24	1	1	1	1	1	1	1	1	0.960855	0.996997	1	1	0.97306	0.951487
25	1	1	1	1	1	1	1	1	0.961218	1	1	1	0.973554	0.95237
26	1	1	1	1	1	1	1	1	0.957231	1	1	1	0.970835	0.947774
27	1	1	1	1	1	1	1	1	0.956506	1	1	1	0.970341	0.946938
28	1	1	1	1	1	1	1	1	0.956868	1	1	1	0.970588	0.947358
29	1	1	1	1	1	1	1	1	0.956868	1	1	1	0.970588	0.947355
30	1	1	1	1	1	1	1	1	0.955419	0.996997	1	1	0.969352	0.945209
31	1	1	1	1	1	1	1	1	0.955781	1	1	1	0.969847	0.946076
32	1	1	1	1	1	1	1	1	0.955419	0.996997	1	1	0.969352	0.945234
33	1	1	1	1	1	1	1	1	0.955056	0.996997	1	1	0.969105	0.944816
34	1	1	1	1	1	1	1	1	0.955419	0.996997	1	1	0.969352	0.945215
35	1	1	1	1	1	1	1	1	0.954331	1	1	1	0.968858	0.944446
36	1	1	1	1	1	1	1	1	0.951794	1	1	1	0.967128	0.941583
37	1	1	1	1	1	1	1	1	0.953244	1	1	1	0.968117	0.943229
38	1	1	1	1	1	1	1	1	0.953606	1	1	1	0.968364	0.943641
39	1	1	1	1	1	1	1	1	0.952881	1	1	1	0.96787	0.942833
40	1	1	1	1	1	1	1	1	0.953244	1	1	1	0.968117	0.943218
41	1	1	1	1	1	1	1	1	0.951069	1	1	1	0.966634	0.94082
42	1	1	1	1	1	1	1	1	0.950344	0.996997	1	1	0.965892	0.939624
43	1	1	1	1	1	1	1	1	0.949619	0.996997	1	1	0.965398	0.938812
44	1	1	1	1	1	1	1	1	0.949619	0.996997	1	1	0.965398	0.938797
45	1	1	1	1	1	1	1	1	0.949982	0.996997	1	1	0.965645	0.939205
46	1	1	1	1	1	1	1	1	0.951069	0.996997	1	1	0.966387	0.940364
47	1	1	1	1	1	1	1	1	0.952157	0.993994	1	1	0.966881	0.941138
48	1	1	1	1	1	1	1	1	0.952157	1	1	1	0.967375	0.942055
49	1	1	1	1	1	1	1	1	0.950344	1	1	1	0.966139	0.939994
50	1	1	1	1	1	1	1	1	0.950344	0.996997	1	1	0.965892	0.939548
51	1	1	1	1	1	1	1	1	0.949619	1	1	1	0.965645	0.939193
52	1	1	1	1	1	1	1	1	0.950344	1	1	1	0.966139	0.940029
53	1	1	1	1	1	1	1	1	0.949619	1	1	1	0.965645	0.939221
54	1	1	1	1	1	1	1	1	0.947082	1	1	1	0.963915	0.936372
55	1	1	1	1	1	1	1	1	0.94817	1	1	1	0.964656	0.937617
56	1	1	1	1	1	1	1	1	0.947807	1	1	1	0.964409	0.93719
57	1	1	1	1	1	1	1	1	0.94672	1	1	1	0.963668	0.936002
58	1	1	1	1	1	1	1	1	0.94527	0.996997	1	1	0.962432	0.93388
59	1	1	1	1	1	1	1	1	0.945632	0.996997	1	1	0.962679	0.934289
60	1	1	1	1	1	1	1	1	0.946357	0.996997	1	1	0.963174	0.935103
61	1	1	1	1	1	1	1	1	0.946357	0.996997	1	1	0.963174	0.935047
62	1	1	1	1	1	1	1	1	0.944908	1	1	1	0.962432	0.933953
63	1	1	1	1	1	1	1	1	0.944183	1	1	1	0.961938	0.933145
64	1	1	1	1	1	1	1	1	0.943458	0.996997	1	1	0.961196	0.931904
65	1	1	1	1	1	1	1	1	0.944183	1	1	1	0.961938	0.933145
66	1	1	1	1	1	1	1	1	0.944545	0.996997	1	1	0.961938	0.933112
67	1	1	1	1	1	1	1	1	0.946357	1	1	1	0.963421	0.935587
68	1	1	1	1	1	1	1	1	0.947445	1	1	1	0.964162	0.936793
69	1	1	1	1	1	1	1	1	0.945632	1	1	1	0.962926	0.934794
70	1	1	1	1	1	1	1	1	0.947445	1	1	1	0.964162	0.936793
71	1	1	1	1	1	1	1	1	0.947445	1	1	1	0.964162	0.936807
72	1	1	1	1	1	1	1	1	0.945632	1	1	1	0.962926	0.934762
73	1	1	1	1	1	1	1	1	0.945632	0.996997	1	1	0.962679	0.93431
74	1	1	1	1	1	1	1	1	0.944183	1	1	1	0.961938	0.933173
75	1	1	1	1	1	1	1	1	0.945995	1	1	1	0.963174	0.935164
76	1	1	1	1	1	1	1	1	0.945995	1	1	1	0.963174	0.935141
77	1	1	1	1	1	1	1	1	0.94672	1	1	1	0.963668	0.935941
78	1	1	1	1	1	1	1	1	0.947082	0.996997	1	1	0.963668	0.935922
79	1	1	1	1	1	1	1	1	0.948532	1	1	1	0.964904	0.937997
80	1	1	1	1	1	1	1	1	0.947807	1	1	1	0.964409	0.937165
81	1	1	1	1	1	1	1	1	0.944908	1	1	1	0.962432	0.934008
82	1	1	1	1	1	1	1	1	0.944908	1	1	1	0.962432	0.933999
83	1	1	1	1	1	1	1	1	0.946357	1	1	1	0.963421	0.935628
84	1	1	1	1	1	1	1	1	0.944545	1	1	1	0.962185	0.933595
85	1	1	1	1	1	1	1	1	0.944183	1	1	1	0.961938	0.933186
86	1	1	1	1	1	1	1	1	0.944908	1	1	1	0.962432	0.93398
87	1	1	1	1	1	1	1	1	0.94527	0.996997	1	1	0.962432	0.93393
88	1	1	1	1	1	1	1	1	0.94527	1	1	1	0.962679	0.93438
89	1	1	1	1	1	1	1	1	0.945632	1	1	1	0.962926	0.934785
90	1	1	1	1	1	1	1	1	0.946357	1	1	1	0.963421	0.935573
91	1	1	1	1	1	1	1	1	0.94672	1	1	1	0.963668	0.935933
92	1	1	1	1	1	1	1	1	0.946357	1	1	1	0.963421	0.935553
93	1	1	1	1	1	1	1	1	0.945995	1	1	1	0.963174	0.935127
94	1	1	1	1	1	1	1	1	0.94527	0.996997	1	1	0.962432	0.933877
95	1	1	1	1	1	1	1	1	0.94527	0.996997	1	1	0.962432	0.933902
96	1	1	1	1	1	1	1	1	0.944183	1	1	1	0.961938	0.933162
97	1	1	1	1	1	1	1	1	0.944908	1	1	1	0.962432	0.933971
98	1	1	1	1	1	1	1	1	0.944545	0.996997	1	1	0.961938	0.933036
99	1	1	1	1	1	1	1	1	0.944545	0.996997	1	1	0.961938	0.93302
100	1	1	1	1	1	1	1	1	0.944545	0.996997	1	1	0.961938	0.933021
101	1	1	1	1	1	1	1	1	0.944545	1	1	1	0.962185	0.933485
102	1	1	1	1	1	1	1	1	0.944545	1	1	1	0.962185	0.933509
103	1	1	1	1	1	1	1	1	0.944908	1	1	1	0.962432	0.933897
104	1	1	1	1	1	1	1	1	0.946357	1	1	1	0.963421	0.935507
105	1	1	1	1	1	1	1	1	0.945632	1	1	1	0.962926	0.934668
106	1	1	1	1	1	1	1	1	0.94527	0.996997	1	1	0.962432	0.933831
107	1	1	1	1	1	1	1	1	0.945995	0.996997	1	1	0.962926	0.934628
108	1	1	1	1	1	1	1	1	0.945995	1	1	1	0.963174	0.935087
109	1	1	1	1	1	1	1	1	0.944183	1	1	1	0.961938	0.933081
110	1	1	1	1	1	1	1	1	0.943458	1	1	1	0.961443	0.932281
111	1	1	1	1	1	1	1	1	0.944545	0.996997	1	1	0.961938	0.933028
112	1	1	1	1	1	1	1	1	0.942733	1	1	1	0.960949	0.931491
113	1	1	1	1	1	1	1	1	0.944545	1	1	1	0.962185	0.93347
114	1	1	1	1	1	1	1	1	0.941646	0.996997	1	1	0.95996	0.929793
115	1	1	1	1	1	1	1	1	0.941283	1	1	1	0.95996	0.929856
116	1	1	1	1	1	1	1	1	0.940558	1	1	1	0.959466	0.929105
117	1	1	1	1	1	1	1	1	0.940921	0.996997	1	1	0.959466	0.929036
118	1	1	1	1	1	1	1	1	0.942733	1	1	1	0.960949	0.931488
119	1	1	1	1	1	1	1	1	0.942733	1	1	1	0.960949	0.931498
120	1	1	1	1	1	1	1	1	0.942733	1	1	1	0.960949	0.931506
121	1	1	1	1	1	1	1	1	0.940921	1	1	1	0.959713	0.92951
122	1	1	1	1	1	1	1	1	0.941283	1	1	1	0.95996	0.929927
123	1	1	1	1	1	1	1	1	0.940921	1	1	1	0.959713	0.929531
124	1	1	1	1	1	1	1	1	0.940921	1	1	1	0.959713	0.929548
125	1	1	1	1	1	1	1	1	0.942008	1	1	1	0.960455	0.930746
126	1	1	1	1	1	1	1	1	0.942733	1	1	1	0.960949	0.931513
127	1	1	1	1	1	1	1	1	0.94237	1	1	1	0.960702	0.931125
128	1	1	1	1	1	1	1	1	0.940196	1	1	1	0.959219	0.928736
129	1	1	1	1	1	1	1	1	0.940921	1	1	1	0.959713	0.929557
130	1	1	1	1	1	1	1	1	0.940196	1	1	1	0.959219	0.928752
131	1	1	1	1	1	1	1	1	0.940921	0.996997	1	1	0.959466	0.929021
132	1	1	1	1	1	1	1	1	0.940921	1	1	1	0.959713	0.929497
133	1	1	1	1	1	1	1	1	0.940921	1	1	1	0.959713	0.929507
134	1	1	1	1	1	1	1	1	0.938746	1	1	1	0.95823	0.927075
135	1	1	1	1	1	1	1	1	0.939471	1	1	1	0.958725	0.927879
136	1	1	1	1	1	1	1	1	0.939108	1	1	1	0.958478	0.927504
137	1	1	1	1	1	1	1	1	0.938383	1	1	1	0.957983	0.926714
138	1	1	1	1	1	1	1	1	0.938021	1	1	1	0.957736	0.926296
139	1	1	1	1	1	1	1	1	0.938021	1	1	1	0.957736	0.926314
140	1	1	1	1	1	1	1	1	0.937296	1	1	1	0.957242	0.925557
141	1	1	1	1	1	1	1	1	0.937659	1	1	1	0.957489	0.925919
142	1	1	1	1	1	1	1	1	0.937659	1	1	1	0.957489	0.925933
143	1	1	1	1	1	1	1	1	0.937659	1	1	1	0.957489	0.925924
144	1	1	1	1	1	1	1	1	0.937659	0.996997	1	1	0.957242	0.925449
145	1	1	1	1	1	1	1	1	0.937659	1	1	1	0.957489	0.925906
146	1	1	1	1	1	1	1	1	0.936934	1	1	1	0.956995	0.925123
147	1	1	1	1	1	1	1	1	0.936934	1	1	1	0.956995	0.925108
148	1	1	1	1	1	1	1	1	0.936934	1	1	1	0.956995	0.925085
149	1	1	1	1	1	1	1	1	0.939471	1	1	1	0.958725	0.927839
150	1	1	1	1	1	1	1	1	0.940196	0.996997	1	1	0.958972	0.928175
151	1	1	1	1	1	1	1	1	0.939833	1	1	1	0.958972	0.928226
152	1	1	1	1	1	1	1	1	0.940921	1	1	1	0.959713	0.929424
153	1	1	1	1	1	1	1	1	0.940558	1	1	1	0.959466	0.929011
154	1	1	1	1	1	1	1	1	0.941283	0.996997	1	1	0.959713	0.929355
155	1	1	1	1	1	1	1	1	0.940921	1	1	1	0.959713	0.929408
156	1	1	1	1	1	1	1	1	0.939108	0.996997	1	1	0.95823	0.927028
157	1	1	1	1	1	1	1	1	0.939471	1	1	1	0.958725	0.927874
158	1	1	1	1	1	1	1	1	0.939833	1	1	1	0.958972	0.92827
159	1	1	1	1	1	1	1	1	0.939471	1	1	1	0.958725	0.927867
160	1	1	1	1	1	1	1	1	0.940196	1	1	1	0.959219	0.928638
161	1	1	1	1	1	1	1	1	0.937659	1	1	1	0.957489	0.925902
162	1	1	1	1	1	1	1	1	0.939471	1	1	1	0.958725	0.927846
163	1	1	1	1	1	1	1	1	0.939471	1	1	1	0.958725	0.927862
164	1	1	1	1	1	1	1	1	0.939108	1	1	1	0.958478	0.927467
165	1	1	1	1	1	1	1	1	0.938383	1	1	1	0.957983	0.926689
166	1	1	1	1	1	1	1	1	0.938383	1	1	1	0.957983	0.926628
167	1	1	1	1	1	1	1	1	0.939108	0.996997	1	1	0.95823	0.926963
168	1	1	1	1	1	1	1	1	0.939108	0.996997	1	1	0.95823	0.926984
169	1	1	1	1	1	1	1	1	0.939471	1	1	1	0.958725	0.927814
170	1	1	1	1	1	1	1	1	0.939471	1	1	1	0.958725	0.927809
171	1	1	1	1	1	1	1	1	0.939471	1	1	1	0.958725	0.927822
172	1	1	1	1	1	1	1	1	0.938746	1	1	1	0.95823	0.926999
173	1	1	1	1	1	1	1	1	0.938746	1	1	1	0.95823	0.92702
174	1	1	1	1	1	1	1	1	0.938746	1	1	1	0.95823	0.92703
175	1	1	1	1	1	1	1	1	0.937659	1	1	1	0.957489	0.925828
176	1	1	1	1	1	1	1	1	0.936209	1	1	1	0.9565	0.924265
177	1	1	1	1	1	1	1	1	0.937296	1	1	1	0.957242	0.925438
178	1	1	1	1	1	1	1	1	0.938021	1	1	1	0.957736	0.926263
179	1	1	1	1	1	1	1	1	0.936934	1	1	1	0.956995	0.925106
180	1	1	1	1	1	1	1	1	0.937659	0.996997	1	1	0.957242	0.925427
181	1	1	1	1	1	1	1	1	0.937659	1	1	1	0.957489	0.925841
182	1	1	1	1	1	1	1	1	0.938021	0.996997	1	1	0.957489	0.925826
183	1	1	1	1	1	1	1	1	0.936934	1	1	1	0.956995	0.925108
184	1	1	1	1	1	1	1	1	0.937659	1	1	1	0.957489	0.925886
185	1	1	1	1	1	1	1	1	0.937296	1	1	1	0.957242	0.925445
186	1	1	1	1	1	1	1	1	0.935846	1	1	1	0.956253	0.923872
187	1	1	1	1	1	1	1	1	0.936934	1	1	1	0.956995	0.925066
188	1	1	1	1	1	1	1	1	0.936571	1	1	1	0.956747	0.924676
189	1	1	1	1	1	1	1	1	0.936209	1	1	1	0.9565	0.924299
190	1	1	1	1	1	1	1	1	0.936209	1	1	1	0.9565	0.924325
191	1	1	1	1	1	1	1	1	0.935121	1	1	1	0.955759	0.923104
192	1	1	1	1	1	1	1	1	0.935121	1	1	1	0.955759	0.92314
193	1	1	1	1	1	1	1	1	0.935846	1	1	1	0.956253	0.923888
194	1	1	1	1	1	1	1	1	0.934759	1	1	1	0.955512	0.922777
195	1	1	1	1	1	1	1	1	0.935121	0.996997	1	1	0.955512	0.922669
196	1	1	1	1	1	1	1	1	0.937659	1	1	1	0.957489	0.925866
197	1	1	1	1	1	1	1	1	0.937659	1	1	1	0.957489	0.925866
198	1	1	1	1	1	1	1	1	0.937296	1	1	1	0.957242	0.925496
199	1	1	1	1	1	1	1	1	0.936209	1	1	1	0.9565	0.92432
200	1	1	1	1	1	1	1	1	0.936571	1	1	1	0.956747	0.924673
201	1	1	1	1	1	1	1	1	0.936934	1	1	1	0.956995	0.925072
202	1	1	1	1	1	1	1	1	0.936934	0.996997	1	1	0.956747	0.924641
203	1	1	1	1	1	1	1	1	0.935484	1	1	1	0.956006	0.923515
204	1	1	1	1	1	1	1	1	0.935484	1	1	1	0.956006	0.923505
205	1	1	1	1	1	1	1	1	0.935121	1	1	1	0.955759	0.923183
206	1	1	1	1	1	1	1	1	0.935484	1	1	1	0.956006	0.923567
207	1	1	1	1	1	1	1	1	0.936934	1	1	1	0.956995	0.925099
208	1	1	1	1	1	1	1	1	0.936934	1	1	1	0.956995	0.925116
209	1	1	1	1	1	1	1	1	0.935484	1	1	1	0.956006	0.923515
210	1	1	1	1	1	1	1	1	0.936209	1	1	1	0.9565	0.924301
211	1	1	1	1	1	1	1	1	0.935846	1	1	1	0.956253	0.923938
212	1	1	1	1	1	1	1	1	0.935121	1	1	1	0.955759	0.923144
213	1	1	1	1	1	1	1	1	0.934759	1	1	1	0.955512	0.922758
214	1	1	1	1	1	1	1	1	0.934034	1	1	1	0.955017	0.922013
215	1	1	1	1	1	1	1	1	0.931497	1	1	1	0.953287	0.919275
216	1	1	1	1	1	1	1	1	0.932222	0.996997	1	1	0.953534	0.919595
217	1	1	1	1	1	1	1	1	0.932222	1	1	1	0.953782	0.920088
218	1	1	1	1	1	1	1	1	0.931497	1	1	1	0.953287	0.91927
219	1	1	1	1	1	1	1	1	0.931134	1	1	1	0.95304	0.918921
220	1	1	1	1	1	1	1	1	0.931859	1	1	1	0.953534	0.919703
221	1	1	1	1	1	1	1	1	0.933672	1	1	1	0.95477	0.921588
222	1	1	1	1	1	1	1	1	0.932222	1	1	1	0.953782	0.920035
223	1	1	1	1	1	1	1	1	0.933672	1	1	1	0.95477	0.921612
224	1	1	1	1	1	1	1	1	0.934759	0.996997	1	1	0.955264	0.922367
225	1	1	1	1	1	1	1	1	0.934397	1	1	1	0.955264	0.922416
226	1	1	1	1	1	1	1	1	0.934397	1	1	1	0.955264	0.922423
227	1	1	1	1	1	1	1	1	0.934397	1	1	1	0.955264	0.922428
228	1	1	1	1	1	1	1	1	0.933672	1	1	1	0.95477	0.921665
229	1	1	1	1	1	1	1	1	0.934034	1	1	1	0.955017	0.922044
230	1	1	1	1	1	1	1	1	0.934034	1	1	1	0.955017	0.922043
231	1	1	1	1	1	1	1	1	0.934397	1	1	1	0.955264	0.922415
232	1	1	1	1	1	1	1	1	0.934397	1	1	1	0.955264	0.9224
233	1	1	1	1	1	1	1	1	0.935121	1	1	1	0.955759	0.923149
234	1	1	1	1	1	1	1	1	0.935484	0.996997	1	1	0.955759	0.923156
235	1	1	1	1	1	1	1	1	0.935846	1	1	1	0.956253	0.924028
236	1	1	1	1	1	1	1	1	0.933672	1	1	1	0.95477	0.921595
237	1	1	1	1	1	1	1	1	0.934034	1	1	1	0.955017	0.922018
238	1	1	1	1	1	1	1	1	0.932947	1	1	1	0.954276	0.920842
239	1	1	1	1	1	1	1	1	0.932584	1	1	1	0.954029	0.920382
240	1	1	1	1	1	1	1	1	0.932947	1	1	1	0.954276	0.920801
241	1	1	1	1	1	1	1	1	0.932584	1	1	1	0.954029	0.920399
242	1	1	1	1	1	1	1	1	0.932584	1	1	1	0.954029	0.920393
243	1	1	1	1	1	1	1	1	0.932222	1	1	1	0.953782	0.920056
244	1	1	1	1	1	1	1	1	0.931497	1	1	1	0.953287	0.91931
245	1	1	1	1	1	1	1	1	0.931859	1	1	1	0.953534	0.919684
246	1	1	1	1	1	1	1	1	0.931859	1	1	1	0.953534	0.919682
247	1	1	1	1	1	1	1	1	0.931497	1	1	1	0.953287	0.919288
248	1	1	1	1	1	1	1	1	0.932222	1	1	1	0.953782	0.920077
249	1	1	1	1	1	1	1	1	0.932947	1	1	1	0.954276	0.920832
250	1	1	1	1	1	1	1	1	0.931859	1	1	1	0.953534	0.91969
251	1	1	1	1	1	1	1	1	0.933309	1	1	1	0.954523	0.921217
252	1	1	1	1	1	1	1	1	0.932947	1	1	1	0.954276	0.920842
253	1	1	1	1	1	1	1	1	0.932584	1	1	1	0.954029	0.920458
254	1	1	1	1	1	1	1	1	0.932222	0.996997	1	1	0.953534	0.919636
255	1	1	1	1	1	1	1	1	0.932584	1	1	1	0.954029	0.920514
256	1	1	1	1	1	1	1	1	0.932947	1	1	1	0.954276	0.92087
257	1	1	1	1	1	1	1	1	0.932584	1	1	1	0.954029	0.920463
258	1	1	1	1	1	1	1	1	0.933309	1	1	1	0.954523	0.921236
259	1	1	1	1	1	1	1	1	0.932584	1	1	1	0.954029	0.920443
260	1	1	1	1	1	1	1	1	0.932222	1	1	1	0.953782	0.920044
261	1	1	1	1	1	1	1	1	0.933309	1	1	1	0.954523	0.921233
262	1	1	1	1	1	1	1	1	0.931497	1	1	1	0.953287	0.919303
263	1	1	1	1	1	1	1	1	0.931497	0.996997	1	1	0.95304	0.918872
264	1	1	1	1	1	1	1	1	0.932222	1	1	1	0.953782	0.920101
265	1	1	1	1	1	1	1	1	0.931859	0.996997	1	1	0.953287	0.919261
266	1	1	1	1	1	1	1	1	0.932222	1	1	1	0.953782	0.920017
267	1	1	1	1	1	1	1	1	0.933309	1	1	1	0.954523	0.921198
268	1	1	1	1	1	1	1	1	0.932584	1	1	1	0.954029	0.920477
269	1	1	1	1	1	1	1	1	0.932584	0.996997	1	1	0.953782	0.919996
270	1	1	1	1	1	1	1	1	0.932947	1	1	1	0.954276	0.92086
271	1	1	1	1	1	1	1	1	0.932947	1	1	1	0.954276	0.920803
272	1	1	1	1	1	1	1	1	0.933309	1	1	1	0.954523	0.921206
273	1	1	1	1	1	1	1	1	0.932584	0.996997	1	1	0.953782	0.919965
274	1	1	1	1	1	1	1	1	0.933672	1	1	1	0.95477	0.921611
275	1	1	1	1	1	1	1	1	0.932222	1	1	1	0.953782	0.920025
276	1	1	1	1	1	1	1	1	0.932222	1	1	1	0.953782	0.920009
277	1	1	1	1	1	1	1	1	0.931859	0.996997	1	1	0.953287	0.919171
278	1	1	1	1	1	1	1	1	0.932584	1	1	1	0.954029	0.920412
279	1	1	1	1	1	1	1	1	0.931134	0.996997	1	1	0.952793	0.918394
280	1	1	1	1	1	1	1	1	0.932222	1	1	1	0.953782	0.919989
281	1	1	1	1	1	1	1	1	0.932947	1	1	1	0.954276	0.920767
282	1	1	1	1	1	1	1	1	0.932584	1	1	1	0.954029	0.920357
283	1	1	1	1	1	1	1	1	0.932222	1	1	1	0.953782	0.919973
284	1	1	1	1	1	1	1	1	0.932222	1	1	1	0.953782	0.919979
285	1	1	1	1	1	1	1	1	0.932222	1	1	1	0.953782	0.920001
286	1	1	1	1	1	1	1	1	0.932947	1	1	1	0.954276	0.920776
287	1	1	1	1	1	1	1	1	0.932584	1	1	1	0.954029	0.92038
288	1	1	1	1	1	1	1	1	0.931859	1	1	1	0.953534	0.919595
289	1	1	1	1	1	1	1	1	0.932947	1	1	1	0.954276	0.920818
290	1	1	1	1	1	1	1	1	0.932947	1	1	1	0.954276	0.920774
291	1	1	1	1	1	1	1	1	0.931497	1	1	1	0.953287	0.919243
292	1	1	1	1	1	1	1	1	0.931134	1	1	1	0.95304	0.918819
293	1	1	1	1	1	1	1	1	0.931134	1	1	1	0.95304	0.918843
294	1	1	1	1	1	1	1	1	0.931859	1	1	1	0.953534	0.919618
295	1	1	1	1	1	1	1	1	0.931859	1	1	1	0.953534	0.919657
296	1	1	1	1	1	1	1	1	0.930772	1	1	1	0.952793	0.918437
297	1	1	1	1	1	1	1	1	0.930772	1	1	1	0.952793	0.918441
298	1	1	1	1	1	1	1	1	0.932584	1	1	1	0.954029	0.920393
299	1	1	1	1	1	1	1	1	0.931134	1	1	1	0.95304	0.918857
300	1	1	1	1	1	1	1	1	0.931134	1	1	1	0.95304	0.91887
301	1	1	1	1	1	1	1	1	0.931859	1	1	1	0.953534	0.919685
302	1	1	1	1	1	1	1	1	0.93041	1	1	1	0.952546	0.91806
303	1	1	1	1	1	1	1	1	0.931134	1	1	1	0.95304	0.9188
304	1	1	1	1	1	1	1	1	0.930047	1	1	1	0.952299	0.917688
305	1	1	1	1	1	1	1	1	0.93041	1	1	1	0.952546	0.918112
306	1	1	1	1	1	1	1	1	0.932222	1	1	1	0.953782	0.92002
307	1	1	1	1	1	1	1	1	0.932222	1	1	1	0.953782	0.920031
308	1	1	1	1	1	1	1	1	0.932584	1	1	1	0.954029	0.920368
309	1	1	1	1	1	1	1	1	0.932222	1	1	1	0.953782	0.919981
310	1	1	1	1	1	1	1	1	0.931859	1	1	1	0.953534	0.919573
311	1	1	1	1	1	1	1	1	0.931134	0.996997	1	1	0.952793	0.91836
312	1	1	1	1	1	1	1	1	0.932222	1	1	1	0.953782	0.919964
313	1	1	1	1	1	1	1	1	0.932947	1	1	1	0.954276	0.920755
314	1	1	1	1	1	1	1	1	0.932222	1	1	1	0.953782	0.919978
315	1	1	1	1	1	1	1	1	0.931859	0.996997	1	1	0.953287	0.919147
316	1	1	1	1	1	1	1	1	0.931497	1	1	1	0.953287	0.919208
317	1	1	1	1	1	1	1	1	0.931859	1	1	1	0.953534	0.919559
318	1	1	1	1	1	1	1	1	0.930772	1	1	1	0.952793	0.918374
319	1	1	1	1	1	1	1	1	0.931859	1	1	1	0.953534	0.919561
320	1	1	1	1	1	1	1	1	0.932222	0.993994	1	1	0.953287	0.919051
321	1	1	1	1	1	1	1	1	0.932947	1	1	1	0.954276	0.920704
322	1	1	1	1	1	1	1	1	0.931497	1	1	1	0.953287	0.91917
323	1	1	1	1	1	1	1	1	0.932222	1	1	1	0.953782	0.919975
324	1	1	1	1	1	1	1	1	0.931859	1	1	1	0.953534	0.919611
325	1	1	1	1	1	1	1	1	0.931134	1	1	1	0.95304	0.918813
326	1	1	1	1	1	1	1	1	0.932584	1	1	1	0.954029	0.92041
327	1	1	1	1	1	1	1	1	0.932222	1	1	1	0.953782	0.920012
328	1	1	1	1	1	1	1	1	0.931859	1	1	1	0.953534	0.919596
329	1	1	1	1	1	1	1	1	0.932947	1	1	1	0.954276	0.920772
330	1	1	1	1	1	1	1	1	0.931134	1	1	1	0.95304	0.918815
331	1	1	1	1	1	1	1	1	0.931497	1	1	1	0.953287	0.919214
332	1	1	1	1	1	1	1	1	0.93041	1	1	1	0.952546	0.918029
333	1	1	1	1	1	1	1	1	0.930772	1	1	1	0.952793	0.918469
334	1	1	1	1	1	1	1	1	0.93041	1	1	1	0.952546	0.918039
335	1	1	1	1	1	1	1	1	0.931497	1	1	1	0.953287	0.919244
336	1	1	1	1	1	1	1	1	0.931497	1	1	1	0.953287	0.91922
337	1	1	1	1	1	1	1	1	0.932222	1	1	1	0.953782	0.920014
338	1	1	1	1	1	1	1	1	0.930772	1	1	1	0.952793	0.918423
339	1	1	1	1	1	1	1	1	0.932947	1	1	1	0.954276	0.920776
340	1	1	1	1	1	1	1	1	0.931859	1	1	1	0.953534	0.919607
341	1	1	1	1	1	1	1	1	0.931497	1	1	1	0.953287	0.9192
342	1	1	1	1	1	1	1	1	0.931859	1	1	1	0.953534	0.919583
343	1	1	1	1	1	1	1	1	0.932222	1	1	1	0.953782	0.919997
344	1	1	1	1	1	1	1	1	0.931859	1	1	1	0.953534	0.919603
345	1	1	1	1	1	1	1	1	0.931859	1	1	1	0.953534	0.919564
346	1	1	1	1	1	1	1	1	0.931497	1	1	1	0.953287	0.919191
347	1	1	1	1	1	1	1	1	0.932584	0.996997	1	1	0.953782	0.919922
348	1	1	1	1	1	1	1	1	0.932947	1	1	1	0.954276	0.920752
349	1	1	1	1	1	1	1	1	0.932222	1	1	1	0.953782	0.919943
350	1	1	1	1	1	1	1	1	0.931859	1	1	1	0.953534	0.919586
351	1	1	1	1	1	1	1	1	0.932584	1	1	1	0.954029	0.920391
352	1	1	1	1	1	1	1	1	0.931497	1	1	1	0.953287	0.919208
353	1	1	1	1	1	1	1	1	0.931497	1	1	1	0.953287	0.91918
354	1	1	1	1	1	1	1	1	0.931859	1	1	1	0.953534	0.919584
355	1	1	1	1	1	1	1	1	0.93041	1	1	1	0.952546	0.918015
356	1	1	1	1	1	1	1	1	0.931134	1	1	1	0.95304	0.918765
357	1	1	1	1	1	1	1	1	0.931859	1	1	1	0.953534	0.919599
358	1	1	1	1	1	1	1	1	0.931497	0.993994	1	1	0.952793	0.918256
359	1	1	1	1	1	1	1	1	0.931134	1	1	1	0.95304	0.918757
360	1	1	1	1	1	1	1	1	0.931859	1	1	1	0.953534	0.919564
361	1	1	1	1	1	1	1	1	0.931134	1	1	1	0.95304	0.918757
362	1	1	1	1	1	1	1	1	0.931134	1	1	1	0.95304	0.918747
363	1	1	1	1	1	1	1	1	0.931859	1	1	1	0.953534	0.919528
364	1	1	1	1	1	1	1	1	0.931859	0.996997	1	1	0.953287	0.919111
365	1	1	1	1	1	1	1	1	0.93041	1	1	1	0.952546	0.917992
366	1	1	1	1	1	1	1	1	0.930772	1	1	1	0.952793	0.918384
367	1	1	1	1	1	1	1	1	0.931497	1	1	1	0.953287	0.919166
368	1	1	1	1	1	1	1	1	0.93041	1	1	1	0.952546	0.917983
369	1	1	1	1	1	1	1	1	0.930772	1	1	1	0.952793	0.918397
370	1	1	1	1	1	1	1	1	0.930772	1	1	1	0.952793	0.918357
371	1	1	1	1	1	1	1	1	0.931497	0.996997	1	1	0.95304	0.918713
372	1	1	1	1	1	1	1	1	0.93041	1	1	1	0.952546	0.917975
373	1	1	1	1	1	1	1	1	0.930772	1	1	1	0.952793	0.918392
374	1	1	1	1	1	1	1	1	0.930772	1	1	1	0.952793	0.918376
375	1	1	1	1	1	1	1	1	0.931134	1	1	1	0.95304	0.9188
376	1	1	1	1	1	1	1	1	0.930772	1	1	1	0.952793	0.918394
377	1	1	1	1	1	1	1	1	0.931497	1	1	1	0.953287	0.919152
378	1	1	1	1	1	1	1	1	0.929685	1	1	1	0.952051	0.917248
379	1	1	1	1	1	1	1	1	0.930047	1	1	1	0.952299	0.917596
380	1	1	1	1	1	1	1	1	0.93041	1	1	1	0.952546	0.917989
381	1	1	1	1	1	1	1	1	0.929685	0.996997	1	1	0.951804	0.916758
382	1	1	1	1	1	1	1	1	0.92896	1	1	1	0.951557	0.916416
383	1	1	1	1	1	1	1	1	0.929322	1	1	1	0.951804	0.916816
384	1	1	1	1	1	1	1	1	0.929322	1	1	1	0.951804	0.916824
385	1	1	1	1	1	1	1	1	0.930772	1	1	1	0.952793	0.918368
386	1	1	1	1	1	1	1	1	0.93041	1	1	1	0.952546	0.917967
387	1	1	1	1	1	1	1	1	0.931497	1	1	1	0.953287	0.919133
388	1	1	1	1	1	1	1	1	0.930772	1	1	1	0.952793	0.918382
389	1	1	1	1	1	1	1	1	0.930772	1	1	1	0.952793	0.918348
390	1	1	1	1	1	1	1	1	0.93041	1	1	1	0.952546	0.917985
391	1	1	1	1	1	1	1	1	0.93041	1	1	1	0.952546	0.917972
392	1	1	1	1	1	1	1	1	0.930047	1	1	1	0.952299	0.917595
393	1	1	1	1	1	1	1	1	0.929685	1	1	1	0.952051	0.917197
394	1	1	1	1	1	1	1	1	0.93041	1	1	1	0.952546	0.917974
395	1	1	1	1	1	1	1	1	0.92896	0.996997	1	1	0.95131	0.915976
396	1	1	1	1	1	1	1	1	0.92896	1	1	1	0.951557	0.916432
397	1	1	1	1	1	1	1	1	0.92896	1	1	1	0.951557	0.916417
398	1	1	1	1	1	1	1	1	0.929322	0.996997	1	1	0.951557	0.916353
399	1	1	1	1	1	1	1	1	0.92896	1	1	1	0.951557	0.916425
400	1	1	1	1	1	1	1	1	0.929685	1	1	1	0.952051	0.917176
401	1	1	1	1	1	1	1	1	0.929685	1	1	1	0.952051	0.917213
402	1	1	1	1	1	1	1	1	0.928235	0.996997	1	1	0.950816	0.915177
403	1	1	1	1	1	1	1	1	0.930047	0.996997	1	1	0.952051	0.917137
404	1	1	1	1	1	1	1	1	0.929322	0.996997	1	1	0.951557	0.916383
405	1	1	1	1	1	1	1	1	0.929685	1	1	1	0.952051	0.91722
406	1	1	1	1	1	1	1	1	0.92896	1	1	1	0.951557	0.916415
407	1	1	1	1	1	1	1	1	0.930047	1	1	1	0.952299	0.917585
408	1	1	1	1	1	1	1	1	0.93041	1	1	1	0.952546	0.917943
409	1	1	1	1	1	1	1	1	0.93041	1	1	1	0.952546	0.91797
410	1	1	1	1	1	1	1	1	0.929685	1	1	1	0.952051	0.917217
411	1	1	1	1	1	1	1	1	0.930047	1	1	1	0.952299	0.917575
412	1	1	1	1	1	1	1	1	0.930047	1	1	1	0.952299	0.917625
413	1	1	1	1	1	1	1	1	0.930047	1	1	1	0.952299	0.917592
414	1	1	1	1	1	1	1	1	0.929685	1	1	1	0.952051	0.91724
415	1	1	1	1	1	1	1	1	0.930772	1	1	1	0.952793	0.918397
416	1	1	1	1	1	1	1	1	0.93041	1	1	1	0.952546	0.918047
417	1	1	1	1	1	1	1	1	0.930772	1	1	1	0.952793	0.9184
418	1	1	1	1	1	1	1	1	0.931134	1	1	1	0.95304	0.918828
419	1	1	1	1	1	1	1	1	0.930772	1	1	1	0.952793	0.918411
420	1	1	1	1	1	1	1	1	0.930772	0.996997	1	1	0.952546	0.917967
421	1	1	1	1	1	1	1	1	0.930772	1	1	1	0.952793	0.918426
422	1	1	1	1	1	1	1	1	0.930772	0.996997	1	1	0.952546	0.917988
423	1	1	1	1	1	1	1	1	0.930047	1	1	1	0.952299	0.917616
424	1	1	1	1	1	1	1	1	0.93041	1	1	1	0.952546	0.918035
425	1	1	1	1	1	1	1	1	0.93041	1	1	1	0.952546	0.917989
426	1	1	1	1	1	1	1	1	0.93041	1	1	1	0.952546	0.917985
427	1	1	1	1	1	1	1	1	0.930772	1	1	1	0.952793	0.918364
428	1	1	1	1	1	1	1	1	0.930047	0.996997	1	1	0.952051	0.917147
429	1	1	1	1	1	1	1	1	0.93041	1	1	1	0.952546	0.917982
430	1	1	1	1	1	1	1	1	0.929685	1	1	1	0.952051	0.917224
431	1	1	1	1	1	1	1	1	0.930047	0.996997	1	1	0.952051	0.917167
432	1	1	1	1	1	1	1	1	0.93041	1	1	1	0.952546	0.917993
433	1	1	1	1	1	1	1	1	0.93041	0.990991	1	1	0.951804	0.916669
434	1	1	1	1	1	1	1	1	0.930047	0.996997	1	1	0.952051	0.917148
435	1	1	1	1	1	1	1	1	0.92751	1	1	1	0.950568	0.914833
436	1	1	1	1	1	1	1	1	0.928235	1	1	1	0.951063	0.91566
437	1	1	1	1	1	1	1	1	0.928235	1	1	1	0.951063	0.91564
438	1	1	1	1	1	1	1	1	0.92751	0.996997	1	1	0.950321	0.914436
439	1	1	1	1	1	1	1	1	0.927872	1	1	1	0.950816	0.915244
440	1	1	1	1	1	1	1	1	0.927872	1	1	1	0.950816	0.91528
441	1	1	1	1	1	1	1	1	0.927148	1	1	1	0.950321	0.914468
442	1	1	1	1	1	1	1	1	0.92751	1	1	1	0.950568	0.914883
443	1	1	1	1	1	1	1	1	0.926423	1	1	1	0.949827	0.913761
444	1	1	1	1	1	1	1	1	0.926423	1	1	1	0.949827	0.913752
445	1	1	1	1	1	1	1	1	0.927148	1	1	1	0.950321	0.914495
446	1	1	1	1	1	1	1	1	0.927148	1	1	1	0.950321	0.914462
447	1	1	1	1	1	1	1	1	0.927148	1	1	1	0.950321	0.914487
448	1	1	1	1	1	1	1	1	0.927148	1	1	1	0.950321	0.914501
449	1	1	1	1	1	1	1	1	0.927148	1	1	1	0.950321	0.914518
450	1	1	1	1	1	1	1	1	0.927148	1	1	1	0.950321	0.914481
451	1	1	1	1	1	1	1	1	0.926785	0.996997	1	1	0.949827	0.913681
452	1	1	1	1	1	1	1	1	0.92751	1	1	1	0.950568	0.914892
453	1	1	1	1	1	1	1	1	0.92751	0.996997	1	1	0.950321	0.914437
454	1	1	1	1	1	1	1	1	0.928235	1	1	1	0.951063	0.915711
455	1	1	1	1	1	1	1	1	0.927872	1	1	1	0.950816	0.915324
456	1	1	1	1	1	1	1	1	0.928235	1	1	1	0.951063	0.915695
457	1	1	1	1	1	1	1	1	0.928597	1	1	1	0.95131	0.916088
458	1	1	1	1	1	1	1	1	0.928235	1	1	1	0.951063	0.915701
459	1	1	1	1	1	1	1	1	0.927872	1	1	1	0.950816	0.915249
460	1	1	1	1	1	1	1	1	0.928235	1	1	1	0.951063	0.91567
461	1	1	1	1	1	1	1	1	0.928235	1	1	1	0.951063	0.915696
462	1	1	1	1	1	1	1	1	0.928235	1	1	1	0.951063	0.915686
463	1	1	1	1	1	1	1	1	0.927872	0.996997	1	1	0.950568	0.914826
464	1	1	1	1	1	1	1	1	0.928597	0.996997	1	1	0.951063	0.91561
465	1	1	1	1	1	1	1	1	0.928235	1	1	1	0.951063	0.91564
466	1	1	1	1	1	1	1	1	0.928597	1	1	1	0.95131	0.91608
467	1	1	1	1	1	1	1	1	0.928597	1	1	1	0.95131	0.916059
468	1	1	1	1	1	1	1	1	0.928597	1	1	1	0.95131	0.916062
469	1	1	1	1	1	1	1	1	0.927872	1	1	1	0.950816	0.915315
470	1	1	1	1	1	1	1	1	0.927872	1	1	1	0.950816	0.915237
471	1	1	1	1	1	1	1	1	0.928235	1	1	1	0.951063	0.91566
472	1	1	1	1	1	1	1	1	0.928235	1	1	1	0.951063	0.915676
473	1	1	1	1	1	1	1	1	0.927148	1	1	1	0.950321	0.914497
474	1	1	1	1	1	1	1	1	0.926423	1	1	1	0.949827	0.913726
475	1	1	1	1	1	1	1	1	0.926785	1	1	1	0.950074	0.914125
476	1	1	1	1	1	1	1	1	0.927148	1	1	1	0.950321	0.914513
477	1	1	1	1	1	1	1	1	0.926423	1	1	1	0.949827	0.913745
478	1	1	1	1	1	1	1	1	0.927148	0.996997	1	1	0.950074	0.914106
479	1	1	1	1	1	1	1	1	0.92751	1	1	1	0.950568	0.914878
480	1	1	1	1	1	1	1	1	0.927148	1	1	1	0.950321	0.914529
481	1	1	1	1	1	1	1	1	0.926785	1	1	1	0.950074	0.914109
482	1	1	1	1	1	1	1	1	0.92751	0.996997	1	1	0.950321	0.91445
483	1	1	1	1	1	1	1	1	0.926785	1	1	1	0.950074	0.914144
484	1	1	1	1	1	1	1	1	0.926423	1	1	1	0.949827	0.913757
485	1	1	1	1	1	1	1	1	0.926423	1	1	1	0.949827	0.913754
486	1	1	1	1	1	1	1	1	0.926785	1	1	1	0.950074	0.914089
487	1	1	1	1	1	1	1	1	0.927148	1	1	1	0.950321	0.914493
488	1	1	1	1	1	1	1	1	0.927872	0.996997	1	1	0.950568	0.914811
489	1	1	1	1	1	1	1	1	0.928597	1	1	1	0.95131	0.916015
490	1	1	1	1	1	1	1	1	0.928597	1	1	1	0.95131	0.915988
491	1	1	1	1	1	1	1	1	0.92751	1	1	1	0.950568	0.914852
492	1	1	1	1	1	1	1	1	0.927872	1	1	1	0.950816	0.915224
493	1	1	1	1	1	1	1	1	0.92751	0.996997	1	1	0.950321	0.914423
494	1	1	1	1	1	1	1	1	0.928597	0.996997	1	1	0.951063	0.915559
495	1	1	1	1	1	1	1	1	0.928235	1	1	1	0.951063	0.915648
496	1	1	1	1	1	1	1	1	0.928235	1	1	1	0.951063	0.915628
497	1	1	1	1	1	1	1	1	0.928235	1	1	1	0.951063	0.915581
498	1	1	1	1	1	1	1	1	0.928235	1	1	1	0.951063	0.915655
499	1	1	1	1	1	1	1	1	0.928597	1	1	1	0.95131	0.915991
500	1	1	1	1	1	1	1	1	0.928235	1	1	1	0.951063	0.915651
501	1	1	1	1	1	1	1	1	0.927148	1	1	1	0.950321	0.914454
502	1	1	1	1	1	1	1	1	0.927148	1	1	1	0.950321	0.914448
503	1	1	1	1	1	1	1	1	0.92751	1	1	1	0.950568	0.91486
504	1	1	1	1	1	1	1	1	0.927872	1	1	1	0.950816	0.915259
505	1	1	1	1	1	1	1	1	0.92751	0.996997	1	1	0.950321	0.914385
506	1	1	1	1	1	1	1	1	0.927148	1	1	1	0.950321	0.914418
507	1	1	1	1	1	1	1	1	0.92751	1	1	1	0.950568	0.914841
508	1	1	1	1	1	1	1	1	0.927148	1	1	1	0.950321	0.914431
509	1	1	1	1	1	1	1	1	0.927148	1	1	1	0.950321	0.914459
510	1	1	1	1	1	1	1	1	0.927148	1	1	1	0.950321	0.914459
511	1	1	1	1	1	1	1	1	0.926785	1	1	1	0.950074	0.914059
512	1	1	1	1	1	1	1	1	0.927148	1	1	1	0.950321	0.914458
513	1	1	1	1	1	1	1	1	0.925698	0.996997	1	1	0.949086	0.912494
514	1	1	1	1	1	1	1	1	0.925335	1	1	1	0.949086	0.912536
515	1	1	1	1	1	1	1	1	0.924973	1	1	1	0.948838	0.912167
516	1	1	1	1	1	1	1	1	0.92606	1	1	1	0.94958	0.913292
517	1	1	1	1	1	1	1	1	0.925335	1	1	1	0.949086	0.912571
518	1	1	1	1	1	1	1	1	0.924973	1	1	1	0.948838	0.912174
519	1	1	1	1	1	1	1	1	0.925698	0.996997	1	1	0.949086	0.912484
520	1	1	1	1	1	1	1	1	0.926423	1	1	1	0.949827	0.913709
521	1	1	1	1	1	1	1	1	0.926423	1	1	1	0.949827	0.913719
522	1	1	1	1	1	1	1	1	0.926423	1	1	1	0.949827	0.913713
523	1	1	1	1	1	1	1	1	0.925698	1	1	1	0.949333	0.912934
524	1	1	1	1	1	1	1	1	0.926423	1	1	1	0.949827	0.913745
525	1	1	1	1	1	1	1	1	0.925698	1	1	1	0.949333	0.91295
526	1	1	1	1	1	1	1	1	0.925335	1	1	1	0.949086	0.912562
527	1	1	1	1	1	1	1	1	0.925335	1	1	1	0.949086	0.91256
528	1	1	1	1	1	1	1	1	0.924973	1	1	1	0.948838	0.912144
529	1	1	1	1	1	1	1	1	0.925698	0.996997	1	1	0.949086	0.912508
530	1	1	1	1	1	1	1	1	0.924973	0.996997	1	1	0.948591	0.911698
531	1	1	1	1	1	1	1	1	0.924973	0.996997	1	1	0.948591	0.91172
532	1	1	1	1	1	1	1	1	0.925335	1	1	1	0.949086	0.912526
533	1	1	1	1	1	1	1	1	0.92461	1	1	1	0.948591	0.911774
534	1	1	1	1	1	1	1	1	0.924973	1	1	1	0.948838	0.91212
535	1	1	1	1	1	1	1	1	0.925698	0.996997	1	1	0.949086	0.912481
536	1	1	1	1	1	1	1	1	0.926423	1	1	1	0.949827	0.913706
537	1	1	1	1	1	1	1	1	0.924973	1	1	1	0.948838	0.912191
538	1	1	1	1	1	1	1	1	0.924973	1	1	1	0.948838	0.9121
539	1	1	1	1	1	1	1	1	0.926423	1	1	1	0.949827	0.91365
540	1	1	1	1	1	1	1	1	0.927148	1	1	1	0.950321	0.91446
541	1	1	1	1	1	1	1	1	0.925698	1	1	1	0.949333	0.912911
542	1	1	1	1	1	1	1	1	0.926785	0.996997	1	1	0.949827	0.913661
543	1	1	1	1	1	1	1	1	0.925698	1	1	1	0.949333	0.912927
544	1	1	1	1	1	1	1	1	0.925335	0.996997	1	1	0.948838	0.912079
545	1	1	1	1	1	1	1	1	0.92606	1	1	1	0.94958	0.913265
546	1	1	1	1	1	1	1	1	0.92606	1	1	1	0.94958	0.913269
547	1	1	1	1	1	1	1	1	0.925335	1	1	1	0.949086	0.912504
548	1	1	1	1	1	1	1	1	0.924973	1	1	1	0.948838	0.912089
549	1	1	1	1	1	1	1	1	0.92461	1	1	1	0.948591	0.911708
550	1	1	1	1	1	1	1	1	0.924248	1	1	1	0.948344	0.911334
551	1	1	1	1	1	1	1	1	0.924973	0.996997	1	1	0.948591	0.911695
552	1	1	1	1	1	1	1	1	0.92461	1	1	1	0.948591	0.911724
553	1	1	1	1	1	1	1	1	0.924973	1	1	1	0.948838	0.912102
554	1	1	1	1	1	1	1	1	0.92461	1	1	1	0.948591	0.91173
555	1	1	1	1	1	1	1	1	0.925335	1	1	1	0.949086	0.91251
556	1	1	1	1	1	1	1	1	0.92461	1	1	1	0.948591	0.911753
557	1	1	1	1	1	1	1	1	0.92461	1	1	1	0.948591	0.911735
558	1	1	1	1	1	1	1	1	0.92461	0.996997	1	1	0.948344	0.911297
559	1	1	1	1	1	1	1	1	0.92461	1	1	1	0.948591	0.911758
560	1	1	1	1	1	1	1	1	0.92461	1	1	1	0.948591	0.911754
561	1	1	1	1	1	1	1	1	0.92461	1	1	1	0.948591	0.911729
562	1	1	1	1	1	1	1	1	0.924248	0.996997	1	1	0.948097	0.910909
563	1	1	1	1	1	1	1	1	0.92461	1	1	1	0.948591	0.911728
564	1	1	1	1	1	1	1	1	0.92461	1	1	1	0.948591	0.911736
565	1	1	1	1	1	1	1	1	0.92461	1	1	1	0.948591	0.911694
566	1	1	1	1	1	1	1	1	0.924248	1	1	1	0.948344	0.911322
567	1	1	1	1	1	1	1	1	0.923523	1	1	1	0.94785	0.910576
568	1	1	1	1	1	1	1	1	0.925335	1	1	1	0.949086	0.912456
569	1	1	1	1	1	1	1	1	0.923885	1	1	1	0.948097	0.91095
570	1	1	1	1	1	1	1	1	0.922798	1	1	1	0.947355	0.9098
571	1	1	1	1	1	1	1	1	0.923885	1	1	1	0.948097	0.910945
572	1	1	1	1	1	1	1	1	0.924248	1	1	1	0.948344	0.911315
573	1	1	1	1	1	1	1	1	0.922436	1	1	1	0.947108	0.909424
574	1	1	1	1	1	1	1	1	0.921711	1	1	1	0.946614	0.908648
575	1	1	1	1	1	1	1	1	0.922073	1	1	1	0.946861	0.909025
576	1	1	1	1	1	1	1	1	0.920623	1	1	1	0.945872	0.907499
577	1	1	1	1	1	1	1	1	0.921348	1	1	1	0.946367	0.908246
578	1	1	1	1	1	1	1	1	0.921348	1	1	1	0.946367	0.908249
579	1	1	1	1	1	1	1	1	0.922436	1	1	1	0.947108	0.90938
580	1	1	1	1	1	1	1	1	0.922073	1	1	1	0.946861	0.909002
581	1	1	1	1	1	1	1	1	0.921348	1	1	1	0.946367	0.908229
582	1	1	1	1	1	1	1	1	0.921348	1	1	1	0.946367	0.908237
583	1	1	1	1	1	1	1	1	0.921348	1	1	1	0.946367	0.908274
584	1	1	1	1	1	1	1	1	0.919536	1	1	1	0.945131	0.906355
585	1	1	1	1	1	1	1	1	0.919899	1	1	1	0.945378	0.906741
586	1	1	1	1	1	1	1	1	0.918811	1	1	1	0.944637	0.905587
587	1	1	1	1	1	1	1	1	0.919174	1	1	1	0.944884	0.905972
588	1	1	1	1	1	1	1	1	0.918811	0.996997	1	1	0.94439	0.905134
589	1	1	1	1	1	1	1	1	0.918811	1	1	1	0.944637	0.905606
590	1	1	1	1	1	1	1	1	0.918811	1	1	1	0.944637	0.905586
591	1	1	1	1	1	1	1	1	0.918086	1	1	1	0.944142	0.904832
592	1	1	1	1	1	1	1	1	0.917724	1	1	1	0.943895	0.90444
593	1	1	1	1	1	1	1	1	0.917361	1	1	1	0.943648	0.904049
594	1	1	1	1	1	1	1	1	0.918086	1	1	1	0.944142	0.904794
595	1	1	1	1	1	1	1	1	0.917724	1	1	1	0.943895	0.90442
596	1	1	1	1	1	1	1	1	0.917361	1	1	1	0.943648	0.904057
597	1	1	1	1	1	1	1	1	0.917361	1	1	1	0.943648	0.904046
598	1	1	1	1	1	1	1	1	0.918086	1	1	1	0.944142	0.904821
599	1	1	1	1	1	1	1	1	0.916636	1	1	1	0.943154	0.903282
600	1	1	1	1	1	1	1	1	0.916274	0.996997	1	1	0.942659	0.902467
601	1	1	1	1	1	1	1	1	0.917361	0.996997	1	1	0.943401	0.903612
602	1	1	1	1	1	1	1	1	0.916636	1	1	1	0.943154	0.903267
603	1	1	1	1	1	1	1	1	0.918086	1	1	1	0.944142	0.904774
604	1	1	1	1	1	1	1	1	0.916636	1	1	1	0.943154	0.903289
605	1	1	1	1	1	1	1	1	0.917361	1	1	1	0.943648	0.904045
606	1	1	1	1	1	1	1	1	0.916274	1	1	1	0.942907	0.902912
607	1	1	1	1	1	1	1	1	0.916636	1	1	1	0.943154	0.903258
608	1	1	1	1	1	1	1	1	0.916636	1	1	1	0.943154	0.903243
609	1	1	1	1	1	1	1	1	0.916274	1	1	1	0.942907	0.90289
610	1	1	1	1	1	1	1	1	0.915549	0.996997	1	1	0.942165	0.9017
611	1	1	1	1	1	1	1	1	0.915187	0.996997	1	1	0.941918	0.901351
612	1	1	1	1	1	1	1	1	0.915187	1	1	1	0.942165	0.901782
613	1	1	1	1	1	1	1	1	0.914462	1	1	1	0.941671	0.901034
614	1	1	1	1	1	1	1	1	0.914462	1	1	1	0.941671	0.901031
615	1	1	1	1	1	1	1	1	0.914099	1	1	1	0.941424	0.900679
616	1	1	1	1	1	1	1	1	0.913374	1	1	1	0.940929	0.899894
617	1	1	1	1	1	1	1	1	0.913374	1	1	1	0.940929	0.899955
618	1	1	1	1	1	1	1	1	0.914462	1	1	1	0.941671	0.901029
619	1	1	1	1	1	1	1	1	0.914824	0.996997	1	1	0.941671	0.900964
620	1	1	1	1	1	1	1	1	0.913012	1	1	1	0.940682	0.899531
621	1	1	1	1	1	1	1	1	0.913374	1	1	1	0.940929	0.899917
622	1	1	1	1	1	1	1	1	0.913012	1	1	1	0.940682	0.899509
623	1	1	1	1	1	1	1	1	0.913374	1	1	1	0.940929	0.899912
624	1	1	1	1	1	1	1	1	0.914099	1	1	1	0.941424	0.900699
625	1	1	1	1	1	1	1	1	0.913012	1	1	1	0.940682	0.899552
626	1	1	1	1	1	1	1	1	0.9112	1	1	1	0.939446	0.897698
627	1	1	1	1	1	1	1	1	0.911925	1	1	1	0.939941	0.898415
628	1	1	1	1	1	1	1	1	0.9112	1	1	1	0.939446	0.897703
629	1	1	1	1	1	1	1	1	0.912287	1	1	1	0.940188	0.89881
630	1	1	1	1	1	1	1	1	0.9112	0.996997	1	1	0.939199	0.897303
631	1	1	1	1	1	1	1	1	0.910475	1	1	1	0.938952	0.896969
632	1	1	1	1	1	1	1	1	0.908663	1	1	1	0.937716	0.895156
633	1	1	1	1	1	1	1	1	0.910475	1	1	1	0.938952	0.896979
634	1	1	1	1	1	1	1	1	0.909387	1	1	1	0.938211	0.89585
635	1	1	1	1	1	1	1	1	0.907575	1	1	1	0.936975	0.89404
636	1	1	1	1	1	1	1	1	0.90975	1	1	1	0.938458	0.896226
637	1	1	1	1	1	1	1	1	0.909387	1	1	1	0.938211	0.89587
638	1	1	1	1	1	1	1	1	0.90685	1	1	1	0.93648	0.893295
639	1	1	1	1	1	1	1	1	0.90685	1	1	1	0.93648	0.893282
640	1	1	1	1	1	1	1	1	0.906488	1	1	1	0.936233	0.892927
641	1	1	1	1	1	1	1	1	0.905401	1	1	1	0.935492	0.891798
642	1	1	1	1	1	1	1	1	0.905401	1	1	1	0.935492	0.891791
643	1	1	1	1	1	1	1	1	0.904676	1	1	1	0.934998	0.891049
644	1	1	1	1	1	1	1	1	0.902138	0.996997	1	1	0.93302	0.888044
645	1	1	1	1	1	1	1	1	0.903226	1	1	1	0.934009	0.889583
646	1	1	1	1	1	1	1	1	0.900689	1	1	1	0.932279	0.887044
647	1	1	1	1	1	1	1	1	0.900689	0.996997	1	1	0.932032	0.88666
648	1	1	1	1	1	1	1	1	0.899601	0.996997	1	1	0.93129	0.885543
649	1	1	1	1	1	1	1	1	0.900689	1	1	1	0.932279	0.887082
650	1	1	1	1	1	1	1	1	0.900326	1	1	1	0.932032	0.886766
651	1	1	1	1	1	1	1	1	0.899964	1	1	1	0.931784	0.886359
652	1	1	1	1	1	1	1	1	0.898876	1	1	1	0.931043	0.885258
653	1	1	1	1	1	1	1	1	0.899239	0.993994	1	1	0.930796	0.884744
654	1	1	1	1	1	1	1	1	0.898152	1	1	1	0.930549	0.884522
655	1	1	1	1	1	1	1	1	0.898514	1	1	1	0.930796	0.884876
656	1	1	1	1	1	1	1	1	0.899601	1	1	1	0.931537	0.885993
657	1	1	1	1	1	1	1	1	0.897427	1	1	1	0.930054	0.883794
658	1	1	1	1	1	1	1	1	0.895252	0.996997	1	1	0.928324	0.881232
659	1	1	1	1	1	1	1	1	0.896339	1	1	1	0.929313	0.882745
660	1	1	1	1	1	1	1	1	0.897064	0.996997	1	1	0.92956	0.883078
661	1	1	1	1	1	1	1	1	0.894889	1	1	1	0.928324	0.881336
662	1	1	1	1	1	1	1	1	0.895252	1	1	1	0.928571	0.881692
663	1	1	1	1	1	1	1	1	0.894165	1	1	1	0.92783	0.880609
664	1	1	1	1	1	1	1	1	0.896702	1	1	1	0.92956	0.883089
665	1	1	1	1	1	1	1	1	0.893802	1	1	1	0.927583	0.880241
666	1	1	1	1	1	1	1	1	0.892352	1	1	1	0.926594	0.878834
667	1	1	1	1	1	1	1	1	0.891265	1	1	1	0.925853	0.877771
668	1	1	1	1	1	1	1	1	0.890178	1	1	1	0.925111	0.876704
669	1	1	1	1	1	1	1	1	0.891265	1	1	1	0.925853	0.877769
670	1	1	1	1	1	1	1	1	0.891627	1	1	1	0.9261	0.878132
671	1	1	1	1	1	1	1	1	0.89054	0.996997	1	1	0.925111	0.876622
672	1	1	1	1	1	1	1	1	0.889815	1	1	1	0.924864	0.876352
673	1	1	1	1	1	1	1	1	0.889815	1	1	1	0.924864	0.876361
674	1	1	1	1	1	1	1	1	0.889453	0.996997	1	1	0.92437	0.875599
675	1	1	1	1	1	1	1	1	0.889815	1	1	1	0.924864	0.876366
676	1	1	1	1	1	1	1	1	0.888728	1	1	1	0.924123	0.875304
677	1	1	1	1	1	1	1	1	0.890178	1	1	1	0.925111	0.876698
678	1	1	1	1	1	1	1	1	0.88909	1	1	1	0.92437	0.875609
679	1	1	1	1	1	1	1	1	0.888728	1	1	1	0.924123	0.875296
680	1	1	1	1	1	1	1	1	0.88764	1	1	1	0.923381	0.874264
681	1	1	1	1	1	1	1	1	0.888728	1	1	1	0.924123	0.875278
682	1	1	1	1	1	1	1	1	0.886916	1	1	1	0.922887	0.873558
683	1	1	1	1	1	1	1	1	0.886553	1	1	1	0.92264	0.873203
684	1	1	1	1	1	1	1	1	0.885103	1	1	1	0.921651	0.87185
685	1	1	1	1	1	1	1	1	0.885828	1	1	1	0.922145	0.872496
686	1	1	1	1	1	1	1	1	0.884378	0.996997	1	1	0.92091	0.870731
687	1	1	1	1	1	1	1	1	0.884378	1	1	1	0.921157	0.871143
688	1	1	1	1	1	1	1	1	0.883291	1	1	1	0.920415	0.870054
689	1	1	1	1	1	1	1	1	0.882204	1	1	1	0.919674	0.869033
690	1	1	1	1	1	1	1	1	0.881116	1	1	1	0.918932	0.868065
691	1	1	1	1	1	1	1	1	0.880754	1	1	1	0.918685	0.867666
692	1	1	1	1	1	1	1	1	0.879667	1	1	1	0.917944	0.866669
693	1	1	1	1	1	1	1	1	0.878579	1	1	1	0.917202	0.865655
694	1	1	1	1	1	1	1	1	0.880391	1	1	1	0.918438	0.867342
695	1	1	1	1	1	1	1	1	0.879304	1	1	1	0.917696	0.866284
696	1	1	1	1	1	1	1	1	0.880029	1	1	1	0.918191	0.867
697	1	1	1	1	1	1	1	1	0.880029	1	1	1	0.918191	0.866989
698	1	1	1	1	1	1	1	1	0.879304	1	1	1	0.917696	0.866355
699	1	1	1	1	1	1	1	1	0.880029	0.996997	1	1	0.917944	0.866575
700	1	1	1	1	1	1	1	1	0.878579	1	1	1	0.917202	0.865674
701	1	1	1	1	1	1	1	1	0.878217	1	1	1	0.916955	0.865304
702	1	1	1	1	1	1	1	1	0.874955	1	1	1	0.914731	0.8622
703	1	1	1	1	1	1	1	1	0.876767	0.996997	1	1	0.915719	0.863546
704	1	1	1	1	1	1	1	1	0.873867	1	1	1	0.913989	0.861178
705	1	1	1	1	1	1	1	1	0.874592	1	1	1	0.914483	0.86191
706	1	1	1	1	1	1	1	1	0.874955	1	1	1	0.914731	0.862201
707	1	1	1	1	1	1	1	1	0.872418	1	1	1	0.913	0.859835
708	1	1	1	1	1	1	1	1	0.87423	0.996997	1	1	0.913989	0.861105
709	1	1	1	1	1	1	1	1	0.87133	1	1	1	0.912259	0.85882
710	1	1	1	1	1	1	1	1	0.87133	1	1	1	0.912259	0.858862
711	1	1	1	1	1	1	1	1	0.869155	0.996997	1	1	0.910529	0.856419
712	1	1	1	1	1	1	1	1	0.86988	1	1	1	0.91127	0.85744
713	1	1	1	1	1	1	1	1	0.870968	1	1	1	0.912012	0.858459
714	1	1	1	1	1	1	1	1	0.868793	1	1	1	0.910529	0.856418
715	1	1	1	1	1	1	1	1	0.868068	1	1	1	0.910035	0.855859
716	1	1	1	1	1	1	1	1	0.864081	1	1	1	0.907316	0.852158

## Sheet: Random forest
Number of features	Benign Ovarian Disease	Borderline Ovarian Tumor	Breast Cancer	Colorectal Cancer	Esophageal Cancer	Gastric Cancer	Hepatocellular Carcinoma	Lung Cancer	non-Cancer	Ovarian Cancer	Pancreatic Cancer	Sarcoma	ACC	MCC
1	0.448276	0.378788	0.33913	0.391304	0.272727	0.330435	0.320988	0.347826	0.552736	0.378378	0.373913	0.330435	0.489867	0.295952
2	0.896552	0.893939	0.982609	0.878261	0.829545	0.921739	0.790123	0.886957	0.88764	0.72973	0.826087	0.826087	0.871478	0.782384
3	0.965517	0.939394	0.991304	0.956522	0.943182	0.982609	0.938272	0.991304	0.932222	0.858859	0.965217	0.947826	0.933762	0.883669
4	0.965517	1	0.991304	0.982609	0.965909	1	0.962963	0.965217	0.936571	0.933934	0.982609	0.965217	0.946367	0.905688
5	1	1	1	0.991304	1	0.991304	0.987654	0.991304	0.933672	0.966967	0.982609	0.982609	0.950074	0.91298
6	1	1	1	0.991304	1	1	0.987654	0.982609	0.934034	0.978979	0.991304	0.991304	0.951804	0.91604
7	1	1	1	1	1	1	1	0.991304	0.931497	0.981982	0.991304	0.982609	0.950816	0.914723
8	1	1	1	0.991304	1	1	1	0.991304	0.933309	0.990991	0.991304	1	0.95304	0.91836
9	1	1	1	1	1	0.991304	1	0.991304	0.935846	0.987988	0.991304	1	0.954523	0.920679
10	1	1	1	1	1	1	1	0.991304	0.934397	0.987988	1	1	0.954029	0.919977
11	1	1	1	1	1	0.991304	1	0.991304	0.935121	0.981982	1	1	0.953782	0.919329
12	1	1	1	1	1	1	1	0.991304	0.938021	0.987988	1	0.991304	0.956253	0.923397
13	1	1	1	1	1	1	1	1	0.942733	0.987988	1	1	0.95996	0.929471
14	1	1	1	1	1	1	1	0.991304	0.94382	0.990991	1	1	0.960702	0.930839
15	1	1	1	1	1	0.991304	1	0.991304	0.940921	0.987988	1	1	0.95823	0.926742
16	1	1	1	1	1	1	1	0.991304	0.940558	0.990991	1	1	0.958478	0.927235
17	1	1	1	1	1	1	1	0.991304	0.934397	0.993994	1	1	0.954523	0.921034
18	1	1	1	1	1	0.991304	1	0.991304	0.938746	0.990991	1	1	0.956995	0.92478
19	1	1	1	1	1	1	1	1	0.939108	0.987988	1	1	0.957489	0.925516
20	1	1	1	1	1	0.991304	1	1	0.937659	0.990991	1	1	0.9565	0.924082
21	1	1	1	0.991304	1	1	1	1	0.937296	0.993994	1	1	0.9565	0.92402
22	1	1	1	1	1	1	1	1	0.932222	0.987988	1	1	0.952793	0.918166
23	1	1	1	1	1	1	1	1	0.935121	0.987988	1	1	0.95477	0.921289
24	1	1	1	1	1	1	1	1	0.936934	0.987988	1	1	0.956006	0.923252
25	1	1	1	1	1	1	1	1	0.938746	1	1	1	0.95823	0.927055
26	1	1	1	1	1	1	1	1	0.936934	0.987988	1	1	0.956006	0.92322
27	1	1	1	1	1	1	1	1	0.936209	0.993994	1	1	0.956006	0.923413
28	1	1	1	1	1	1	1	1	0.935121	0.993994	1	1	0.955264	0.92223
29	1	1	1	1	1	1	1	1	0.936209	0.996997	1	1	0.956253	0.923804
30	1	1	1	1	1	1	1	1	0.935846	0.996997	1	1	0.956006	0.92358
31	1	1	1	1	1	1	1	1	0.935121	1	1	1	0.955759	0.923177
32	1	1	1	1	1	1	1	1	0.933672	0.996997	1	1	0.954523	0.921106
33	1	1	1	1	1	1	1	1	0.936571	0.993994	1	1	0.956253	0.923813
34	1	1	1	1	1	1	1	1	0.937296	0.996997	1	1	0.956995	0.925089
35	1	1	1	1	1	1	1	1	0.937296	0.996997	1	1	0.956995	0.925073
36	1	1	1	1	1	1	1	1	0.934759	0.996997	1	1	0.955264	0.922328
37	1	1	1	1	1	1	1	1	0.939833	0.993994	1	1	0.958478	0.927328
38	1	1	1	1	1	1	1	1	0.938021	0.996997	1	1	0.957489	0.925916
39	1	1	1	1	1	1	1	1	0.938746	0.996997	1	1	0.957983	0.926656
40	1	1	1	1	1	1	1	1	0.935121	0.993994	1	1	0.955264	0.922314
41	1	1	1	1	1	1	1	1	0.936209	0.996997	1	1	0.956253	0.923876
42	1	1	1	1	1	1	1	1	0.936934	0.993994	1	1	0.9565	0.92424
43	1	1	1	1	1	1	1	1	0.935121	0.990991	1	1	0.955017	0.921872
44	1	1	1	1	1	1	1	1	0.935484	0.996997	1	1	0.955759	0.923141
45	1	1	1	1	1	1	1	1	0.936209	0.990991	1	1	0.955759	0.922988
46	1	1	1	1	1	1	1	1	0.935484	0.993994	1	1	0.955512	0.922701
47	1	1	1	1	1	1	1	1	0.936209	0.990991	1	1	0.955759	0.922972
48	1	1	1	1	1	1	1	1	0.936934	0.990991	1	1	0.956253	0.92376
49	1	1	1	1	1	1	1	1	0.937659	0.993994	1	1	0.956995	0.924969
50	1	1	1	1	1	1	1	1	0.937296	0.984985	1	1	0.956006	0.923221
51	1	1	1	1	1	1	1	1	0.935121	0.996997	1	1	0.955512	0.922715
52	1	1	1	1	1	1	1	1	0.936571	0.990991	1	1	0.956006	0.923372
53	1	1	1	1	1	1	1	1	0.935121	0.996997	1	1	0.955512	0.922771
54	1	1	1	1	1	1	1	1	0.934397	0.990991	1	1	0.954523	0.921008
55	1	1	1	1	1	1	1	1	0.935121	0.990991	1	1	0.955017	0.921756
56	1	1	1	1	1	1	1	1	0.936571	0.990991	1	1	0.956006	0.923353
57	1	1	1	1	1	1	1	1	0.937659	0.987988	1	1	0.9565	0.924065
58	1	1	1	1	1	1	1	1	0.935846	0.993994	1	1	0.955759	0.923051
59	1	1	1	1	1	1	1	1	0.935121	0.996997	1	1	0.955512	0.922715
60	1	1	1	1	1	1	1	1	0.934759	0.996997	1	1	0.955264	0.922249
61	1	1	1	1	1	1	1	1	0.936209	0.993994	1	1	0.956006	0.923467
62	1	1	1	1	1	1	1	1	0.935846	0.990991	1	1	0.955512	0.922549
63	1	1	0.991304	1	1	1	1	1	0.934397	0.990991	1	1	0.954276	0.920433
64	1	1	0.991304	1	1	1	1	1	0.936934	0.996997	1	1	0.9565	0.92419
65	1	1	0.991304	1	1	1	1	1	0.937659	0.996997	1	1	0.956995	0.924946
66	1	1	1	1	1	1	1	1	0.935484	0.996997	1	1	0.955759	0.923079
67	1	1	1	1	1	1	1	1	0.935846	1	1	1	0.956253	0.923985
68	1	1	1	1	1	1	1	1	0.934397	0.996997	1	1	0.955017	0.921913
69	1	1	1	1	1	1	1	1	0.936934	1	1	1	0.956995	0.925117
70	1	1	1	1	1	1	1	1	0.937296	1	1	1	0.957242	0.925508
71	1	1	1	1	1	1	1	1	0.936934	0.996997	1	1	0.956747	0.924672
72	1	1	1	1	1	1	1	1	0.934034	1	1	1	0.955017	0.921973
73	1	1	1	1	1	1	1	1	0.938746	1	1	1	0.95823	0.927116
74	1	1	1	1	1	1	1	1	0.934397	1	1	1	0.955264	0.92239
75	1	1	1	1	1	1	1	1	0.936209	1	1	1	0.9565	0.924296
76	1	1	1	1	1	1	1	1	0.933309	0.996997	1	1	0.954276	0.920766
77	1	1	1	1	1	1	1	1	0.938746	1	1	1	0.95823	0.927071
78	1	1	1	1	1	1	1	1	0.935121	1	1	1	0.955759	0.923101
79	1	1	1	1	1	1	1	1	0.936209	0.996997	1	1	0.956253	0.923857
80	1	1	1	1	1	1	1	1	0.936209	1	1	1	0.9565	0.924364
81	1	1	1	1	1	1	1	1	0.936571	0.996997	1	1	0.9565	0.924205
82	1	1	1	1	1	1	1	1	0.934034	0.996997	1	1	0.95477	0.92153
83	1	1	1	1	1	1	1	1	0.935484	1	1	1	0.956006	0.923484
84	1	1	1	1	1	1	1	1	0.939108	1	1	1	0.958478	0.927428
85	1	1	1	1	1	1	1	1	0.934397	1	1	1	0.955264	0.922327
86	1	1	1	1	1	1	1	1	0.936209	1	1	1	0.9565	0.924348
87	1	1	1	1	1	1	1	1	0.935484	1	1	1	0.956006	0.923545
88	1	1	1	1	1	1	1	1	0.938746	1	1	1	0.95823	0.927063
89	1	1	1	1	1	1	1	1	0.935484	1	1	1	0.956006	0.92356
90	1	1	1	1	1	1	1	1	0.935484	1	1	1	0.956006	0.923521
91	1	1	1	1	1	1	1	1	0.934034	1	1	1	0.955017	0.921983
92	1	1	1	1	1	1	1	1	0.936209	1	1	1	0.9565	0.924282
93	1	1	1	1	1	1	1	1	0.935121	1	1	1	0.955759	0.923148
94	1	1	1	1	1	1	1	1	0.935484	1	1	1	0.956006	0.92358
95	1	1	1	1	1	1	1	1	0.934034	0.996997	1	1	0.95477	0.92158
96	1	1	1	1	1	1	1	1	0.939471	1	1	1	0.958725	0.927918
97	1	1	1	1	1	1	1	1	0.934397	1	1	1	0.955264	0.922361
98	1	1	1	1	1	1	1	1	0.936934	0.996997	1	1	0.956747	0.924682
99	1	1	1	1	1	1	1	1	0.934759	1	1	1	0.955512	0.922775
100	1	1	1	1	1	1	1	1	0.937659	1	1	1	0.957489	0.925896
101	1	1	1	1	1	1	1	1	0.935484	0.996997	1	1	0.955759	0.923153
102	1	1	1	1	1	1	1	1	0.936571	1	1	1	0.956747	0.92475
103	1	1	1	1	1	1	1	1	0.936571	0.996997	1	1	0.9565	0.924243
104	1	1	1	1	1	1	1	1	0.935121	1	1	1	0.955759	0.92319
105	1	1	1	1	1	1	1	1	0.937296	1	1	1	0.957242	0.925513
106	1	1	1	1	1	1	1	1	0.937659	0.993994	1	1	0.956995	0.925034
107	1	1	1	1	1	1	1	1	0.936209	0.996997	1	1	0.956253	0.92399
108	1	1	1	1	1	1	1	1	0.934759	0.996997	1	1	0.955264	0.922356
109	1	1	1	1	1	1	1	1	0.933672	0.996997	1	1	0.954523	0.921172
110	1	1	1	1	1	1	1	1	0.937659	1	1	1	0.957489	0.925946
111	1	1	1	1	1	1	1	1	0.936209	1	1	1	0.9565	0.924339
112	1	1	1	1	1	1	1	1	0.937659	1	1	1	0.957489	0.925869
113	1	1	1	1	1	1	1	1	0.935846	1	1	1	0.956253	0.923967
114	1	1	1	1	1	1	1	1	0.935121	1	1	1	0.955759	0.923183
115	1	1	1	1	1	1	1	1	0.936934	1	1	1	0.956995	0.925086
116	1	1	1	1	1	1	1	1	0.933672	1	1	1	0.95477	0.921604
117	1	1	1	1	1	1	1	1	0.936209	1	1	1	0.9565	0.924317
118	1	1	1	1	1	1	1	1	0.935484	1	1	1	0.956006	0.923528
119	1	1	1	1	1	1	1	1	0.936209	1	1	1	0.9565	0.924344
120	1	1	1	1	1	1	1	1	0.935121	1	1	1	0.955759	0.92313
121	1	1	1	1	1	1	1	1	0.933672	1	1	1	0.95477	0.921566
122	1	1	1	1	1	1	1	1	0.935484	1	1	1	0.956006	0.9235
123	1	1	1	1	1	1	1	1	0.935121	1	1	1	0.955759	0.923136
124	1	1	1	1	1	1	1	1	0.936209	1	1	1	0.9565	0.924306
125	1	1	1	1	1	1	1	1	0.935484	1	1	1	0.956006	0.923531
126	1	1	1	1	1	1	1	1	0.933672	1	1	1	0.95477	0.921551
127	1	1	1	1	1	1	1	1	0.934759	1	1	1	0.955512	0.922706
128	1	1	1	1	1	1	1	1	0.935484	1	1	1	0.956006	0.923493
129	1	1	1	1	1	1	1	1	0.935484	1	1	1	0.956006	0.92354
130	1	1	1	1	1	1	1	1	0.934034	1	1	1	0.955017	0.921928
131	1	1	1	1	1	1	1	1	0.937296	1	1	1	0.957242	0.925459
132	1	1	1	1	1	1	1	1	0.936209	1	1	1	0.9565	0.92431
133	1	1	1	1	1	1	1	1	0.936209	1	1	1	0.9565	0.924301
134	1	1	1	1	1	1	1	1	0.936934	1	1	1	0.956995	0.925058
135	1	1	1	1	1	1	1	1	0.933672	1	1	1	0.95477	0.921517
136	1	1	1	1	1	1	1	1	0.939108	1	1	1	0.958478	0.92746
137	1	1	1	1	1	1	1	1	0.935121	1	1	1	0.955759	0.923059
138	1	1	1	1	1	1	1	1	0.935846	1	1	1	0.956253	0.923943
139	1	1	1	1	1	1	1	1	0.936934	1	1	1	0.956995	0.925094
140	1	1	1	1	1	1	1	1	0.936934	1	1	1	0.956995	0.925114
141	1	1	1	1	1	1	1	1	0.936209	1	1	1	0.9565	0.924231
142	1	1	1	1	1	1	1	1	0.935484	1	1	1	0.956006	0.923481
143	1	1	1	1	1	1	1	1	0.934397	1	1	1	0.955264	0.922275
144	1	1	1	1	1	1	1	1	0.938746	1	1	1	0.95823	0.92703
145	1	1	1	1	1	1	1	1	0.935846	1	1	1	0.956253	0.923891
146	1	1	1	1	1	1	1	1	0.935121	1	1	1	0.955759	0.9231
147	1	1	1	1	1	1	1	1	0.935484	1	1	1	0.956006	0.923537
148	1	1	1	1	1	1	1	1	0.934034	1	1	1	0.955017	0.921933
149	1	1	1	1	1	1	1	1	0.937296	1	1	1	0.957242	0.925489
150	1	1	1	1	1	1	1	1	0.934759	1	1	1	0.955512	0.922657
151	1	1	1	1	1	1	1	1	0.936209	1	1	1	0.9565	0.924248
152	1	1	1	1	1	1	1	1	0.936934	1	1	1	0.956995	0.925064
153	1	1	1	1	1	1	1	1	0.931859	1	1	1	0.953534	0.919605
154	1	1	1	1	1	1	1	1	0.934759	1	1	1	0.955512	0.922636
155	1	1	1	1	1	1	1	1	0.934034	1	1	1	0.955017	0.921903
156	1	1	1	1	1	1	1	1	0.932947	1	1	1	0.954276	0.920722
157	1	1	1	1	1	1	1	1	0.934397	1	1	1	0.955264	0.922288
158	1	1	1	1	1	1	1	1	0.937659	1	1	1	0.957489	0.925856
159	1	1	1	1	1	1	1	1	0.936209	1	1	1	0.9565	0.924233
160	1	1	1	1	1	1	1	1	0.935121	1	1	1	0.955759	0.923046
161	1	1	1	1	1	1	1	1	0.935846	1	1	1	0.956253	0.923918
162	1	1	1	1	1	1	1	1	0.935846	1	1	1	0.956253	0.923873
163	1	1	1	1	1	1	1	1	0.935484	1	1	1	0.956006	0.923505
164	1	1	1	1	1	1	1	1	0.935846	1	1	1	0.956253	0.923896
165	1	1	1	1	1	1	1	1	0.935121	1	1	1	0.955759	0.923097
166	1	1	1	1	1	1	1	1	0.936934	1	1	1	0.956995	0.92505
167	1	1	1	1	1	1	1	1	0.935846	1	1	1	0.956253	0.92384
168	1	1	1	1	1	1	1	1	0.935846	1	1	1	0.956253	0.92387
169	1	1	1	1	1	1	1	1	0.936934	1	1	1	0.956995	0.925063
170	1	1	1	1	1	1	1	1	0.936209	1	1	1	0.9565	0.924244
171	1	1	1	1	1	1	1	1	0.936571	1	1	1	0.956747	0.924644
172	1	1	1	1	1	1	1	1	0.936209	1	1	1	0.9565	0.924304
173	1	1	1	1	1	1	1	1	0.935846	1	1	1	0.956253	0.92393
174	1	1	1	1	1	1	1	1	0.937296	1	1	1	0.957242	0.925537
175	1	1	1	1	1	1	1	1	0.934397	1	1	1	0.955264	0.922268
176	1	1	1	1	1	1	1	1	0.933309	1	1	1	0.954523	0.92119
177	1	1	1	1	1	1	1	1	0.935846	1	1	1	0.956253	0.923925
178	1	1	1	1	1	1	1	1	0.937296	1	1	1	0.957242	0.925534
179	1	1	1	1	1	1	1	1	0.936571	1	1	1	0.956747	0.924647
180	1	1	1	1	1	1	1	1	0.933309	0.996997	1	1	0.954276	0.920663
181	1	1	1	1	1	1	1	1	0.935484	1	1	1	0.956006	0.923519
182	1	1	1	1	1	1	1	1	0.936209	1	1	1	0.9565	0.924338
183	1	1	1	1	1	1	1	1	0.936209	1	1	1	0.9565	0.924352
184	1	1	1	1	1	1	1	1	0.935484	1	1	1	0.956006	0.923462
185	1	1	1	1	1	1	1	1	0.934759	1	1	1	0.955512	0.922654
186	1	1	1	1	1	1	1	1	0.939108	1	1	1	0.958478	0.927409
187	1	1	1	1	1	1	1	1	0.933309	1	1	1	0.954523	0.921148
188	1	1	1	1	1	1	1	1	0.935484	1	1	1	0.956006	0.923496
189	1	1	1	1	1	1	1	1	0.935846	1	1	1	0.956253	0.923852
190	1	1	1	1	1	1	1	1	0.935484	1	1	1	0.956006	0.923553
191	1	1	1	1	1	1	1	1	0.933309	1	1	1	0.954523	0.921124
192	1	1	1	1	1	1	1	1	0.934759	1	1	1	0.955512	0.922668
193	1	1	1	1	1	1	1	1	0.934397	1	1	1	0.955264	0.9223
194	1	1	1	1	1	1	1	1	0.932584	1	1	1	0.954029	0.920395
195	1	1	1	1	1	1	1	1	0.935484	1	1	1	0.956006	0.923481
196	1	1	1	1	1	1	1	1	0.936209	1	1	1	0.9565	0.924313
197	1	1	1	1	1	1	1	1	0.933672	1	1	1	0.95477	0.921513
198	1	1	1	1	1	1	1	1	0.933309	1	1	1	0.954523	0.921145
199	1	1	1	1	1	1	1	1	0.935484	1	1	1	0.956006	0.923483
200	1	1	1	1	1	1	1	1	0.933672	1	1	1	0.95477	0.921505
201	1	1	1	1	1	1	1	1	0.936209	1	1	1	0.9565	0.924298
202	1	1	1	1	1	1	1	1	0.933309	1	1	1	0.954523	0.921126
203	1	1	1	1	1	1	1	1	0.932584	1	1	1	0.954029	0.920345
204	1	1	1	1	1	1	1	1	0.932584	1	1	1	0.954029	0.920295
205	1	1	1	1	1	1	1	1	0.933309	1	1	1	0.954523	0.921146
206	1	1	1	1	1	1	1	1	0.932947	1	1	1	0.954276	0.920733
207	1	1	1	1	1	1	1	1	0.934397	1	1	1	0.955264	0.922356
208	1	1	1	1	1	1	1	1	0.933672	1	1	1	0.95477	0.921549
209	1	1	1	1	1	1	1	1	0.933672	1	1	1	0.95477	0.921506
210	1	1	1	1	1	1	1	1	0.934034	1	1	1	0.955017	0.92195
211	1	1	1	1	1	1	1	1	0.936209	1	1	1	0.9565	0.924182
212	1	1	1	1	1	1	1	1	0.931859	1	1	1	0.953534	0.919532
213	1	1	1	1	1	1	1	1	0.935121	1	1	1	0.955759	0.923087
214	1	1	1	1	1	1	1	1	0.937296	0.996997	1	1	0.956995	0.925038
215	1	1	1	1	1	1	1	1	0.935121	1	1	1	0.955759	0.923098
216	1	1	1	1	1	1	1	1	0.933672	0.996997	1	1	0.954523	0.921051
217	1	1	1	1	1	1	1	1	0.934397	1	1	1	0.955264	0.922304
218	1	1	1	1	1	1	1	1	0.933672	1	1	1	0.95477	0.921505
219	1	1	1	1	1	1	1	1	0.935484	1	1	1	0.956006	0.923535
220	1	1	1	1	1	1	1	1	0.934759	1	1	1	0.955512	0.922668
221	1	1	1	1	1	1	1	1	0.931859	1	1	1	0.953534	0.919586
222	1	1	1	1	1	1	1	1	0.936934	0.996997	1	1	0.956747	0.924638
223	1	1	1	1	1	1	1	1	0.935846	1	1	1	0.956253	0.923874
224	1	1	1	1	1	1	1	1	0.938021	1	1	1	0.957736	0.926265
225	1	1	1	1	1	1	1	1	0.937296	1	1	1	0.957242	0.925413
226	1	1	1	1	1	1	1	1	0.932222	0.996997	1	1	0.953534	0.919463
227	1	1	1	1	1	1	1	1	0.935484	1	1	1	0.956006	0.923504
228	1	1	1	1	1	1	1	1	0.936934	1	1	1	0.956995	0.925095
229	1	1	1	1	1	1	1	1	0.934397	1	1	1	0.955264	0.922279
230	1	1	1	1	1	1	1	1	0.934397	1	1	1	0.955264	0.922266
231	1	1	1	1	1	1	1	1	0.935121	1	1	1	0.955759	0.923133
232	1	1	1	1	1	1	1	1	0.933672	1	1	1	0.95477	0.921509
233	1	1	1	1	1	1	1	1	0.936571	1	1	1	0.956747	0.924691
234	1	1	1	1	1	1	1	1	0.936934	1	1	1	0.956995	0.925071
235	1	1	1	1	1	1	1	1	0.932947	1	1	1	0.954276	0.920745
236	1	1	1	1	1	1	1	1	0.934034	1	1	1	0.955017	0.921905
237	1	1	1	1	1	1	1	1	0.933309	1	1	1	0.954523	0.921147
238	1	1	1	1	1	1	1	1	0.932947	1	1	1	0.954276	0.920749
239	1	1	1	1	1	1	1	1	0.934034	1	1	1	0.955017	0.921865
240	1	1	1	1	1	1	1	1	0.934034	1	1	1	0.955017	0.92189
241	1	1	1	1	1	1	1	1	0.934034	1	1	1	0.955017	0.92192
242	1	1	1	1	1	1	1	1	0.934397	1	1	1	0.955264	0.922321
243	1	1	1	1	1	1	1	1	0.933672	1	1	1	0.95477	0.921552
244	1	1	1	1	1	1	1	1	0.934397	1	1	1	0.955264	0.922259
245	1	1	1	1	1	1	1	1	0.937296	1	1	1	0.957242	0.92543
246	1	1	1	1	1	1	1	1	0.935484	1	1	1	0.956006	0.923487
247	1	1	1	1	1	1	1	1	0.934397	1	1	1	0.955264	0.922296
248	1	1	1	1	1	1	1	1	0.934759	1	1	1	0.955512	0.922644
249	1	1	1	1	1	1	1	1	0.931859	1	1	1	0.953534	0.919546
250	1	1	1	1	1	1	1	1	0.931134	1	1	1	0.95304	0.918761
251	1	1	1	1	1	1	1	1	0.932584	1	1	1	0.954029	0.920404
252	1	1	1	1	1	1	1	1	0.934397	1	1	1	0.955264	0.922279
253	1	1	1	1	1	1	1	1	0.933309	1	1	1	0.954523	0.92112
254	1	1	1	1	1	1	1	1	0.932222	1	1	1	0.953782	0.919985
255	1	1	1	1	1	1	1	1	0.935121	1	1	1	0.955759	0.92307
256	1	1	1	1	1	1	1	1	0.935846	1	1	1	0.956253	0.923909
257	1	1	1	1	1	1	1	1	0.935846	1	1	1	0.956253	0.923826
258	1	1	1	1	1	1	1	1	0.935484	1	1	1	0.956006	0.923503
259	1	1	1	1	1	1	1	1	0.932947	1	1	1	0.954276	0.920791
260	1	1	1	1	1	1	1	1	0.931859	1	1	1	0.953534	0.919537
261	1	1	1	1	1	1	1	1	0.933672	1	1	1	0.95477	0.921503
262	1	1	1	1	1	1	1	1	0.934759	1	1	1	0.955512	0.922661
263	1	1	1	1	1	1	1	1	0.933309	0.996997	1	1	0.954276	0.920688
264	1	1	1	1	1	1	1	1	0.932222	1	1	1	0.953782	0.919986
265	1	1	1	1	1	1	1	1	0.932947	0.996997	1	1	0.954029	0.920309
266	1	1	1	1	1	1	1	1	0.931134	1	1	1	0.95304	0.9188
267	1	1	1	1	1	1	1	1	0.934397	1	1	1	0.955264	0.922354
268	1	1	1	1	1	1	1	1	0.931859	1	1	1	0.953534	0.9196
269	1	1	1	1	1	1	1	1	0.937659	1	1	1	0.957489	0.925882
270	1	1	1	1	1	1	1	1	0.935121	1	1	1	0.955759	0.923058
271	1	1	1	1	1	1	1	1	0.934397	1	1	1	0.955264	0.92231
272	1	1	1	1	1	1	1	1	0.931859	1	1	1	0.953534	0.919519
273	1	1	1	1	1	1	1	1	0.931134	1	1	1	0.95304	0.9188
274	1	1	1	1	1	1	1	1	0.931497	1	1	1	0.953287	0.919154
275	1	1	1	1	1	1	1	1	0.935121	1	1	1	0.955759	0.923015
276	1	1	1	1	1	1	1	1	0.932947	1	1	1	0.954276	0.920726
277	1	1	1	1	1	1	1	1	0.932222	1	1	1	0.953782	0.920008
278	1	1	1	1	1	1	1	1	0.934034	1	1	1	0.955017	0.921909
279	1	1	1	1	1	1	1	1	0.934397	0.996997	1	1	0.955017	0.921811
280	1	1	1	1	1	1	1	1	0.933309	1	1	1	0.954523	0.92116
281	1	1	1	1	1	1	1	1	0.934759	1	1	1	0.955512	0.922681
282	1	1	1	1	1	1	1	1	0.933672	1	1	1	0.95477	0.921447
283	1	1	1	1	1	1	1	1	0.935846	1	1	1	0.956253	0.923866
284	1	1	1	1	1	1	1	1	0.932947	1	1	1	0.954276	0.920688
285	1	1	1	1	1	1	1	1	0.934034	1	1	1	0.955017	0.921897
286	1	1	1	1	1	1	1	1	0.932947	1	1	1	0.954276	0.920722
287	1	1	1	1	1	1	1	1	0.934397	1	1	1	0.955264	0.922262
288	1	1	1	1	1	1	1	1	0.933672	1	1	1	0.95477	0.921501
289	1	1	1	1	1	1	1	1	0.934034	1	1	1	0.955017	0.921892
290	1	1	1	1	1	1	1	1	0.934759	1	1	1	0.955512	0.92262
291	1	1	1	1	1	1	1	1	0.935484	1	1	1	0.956006	0.923502
292	1	1	1	1	1	1	1	1	0.934759	1	1	1	0.955512	0.922632
293	1	1	1	1	1	1	1	1	0.934397	1	1	1	0.955264	0.922274
294	1	1	1	1	1	1	1	1	0.935484	1	1	1	0.956006	0.92345
295	1	1	1	1	1	1	1	1	0.935121	1	1	1	0.955759	0.923041
296	1	1	1	1	1	1	1	1	0.934034	1	1	1	0.955017	0.921871
297	1	1	1	1	1	1	1	1	0.935121	1	1	1	0.955759	0.923029
298	1	1	1	1	1	1	1	1	0.932947	1	1	1	0.954276	0.920657
299	1	1	1	1	1	1	1	1	0.934397	0.996997	1	1	0.955017	0.921818
300	1	1	1	1	1	1	1	1	0.933672	1	1	1	0.95477	0.921475
301	1	1	1	1	1	1	1	1	0.932947	0.996997	1	1	0.954029	0.920249
302	1	1	1	1	1	1	1	1	0.934034	1	1	1	0.955017	0.921861
303	1	1	1	1	1	1	1	1	0.934034	1	1	1	0.955017	0.921858
304	1	1	1	1	1	1	1	1	0.932584	1	1	1	0.954029	0.920316
305	1	1	1	1	1	1	1	1	0.936571	1	1	1	0.956747	0.924633
306	1	1	1	1	1	1	1	1	0.933672	1	1	1	0.95477	0.921518
307	1	1	1	1	1	1	1	1	0.933309	1	1	1	0.954523	0.921122
308	1	1	1	1	1	1	1	1	0.931134	1	1	1	0.95304	0.918756
309	1	1	1	1	1	1	1	1	0.933309	0.996997	1	1	0.954276	0.920601
310	1	1	1	1	1	1	1	1	0.933309	1	1	1	0.954523	0.921101
311	1	1	1	1	1	1	1	1	0.932584	0.996997	1	1	0.953782	0.919861
312	1	1	1	1	1	1	1	1	0.933672	1	1	1	0.95477	0.921497
313	1	1	1	1	1	1	1	1	0.931859	1	1	1	0.953534	0.919482
314	1	1	1	1	1	1	1	1	0.932584	1	1	1	0.954029	0.920291
315	1	1	1	1	1	1	1	1	0.931497	1	1	1	0.953287	0.919154
316	1	1	1	1	1	1	1	1	0.934034	1	1	1	0.955017	0.921853
317	1	1	1	1	1	1	1	1	0.930772	1	1	1	0.952793	0.918358
318	1	1	1	1	1	1	1	1	0.933309	1	1	1	0.954523	0.921121
319	1	1	1	1	1	1	1	1	0.933672	1	1	1	0.95477	0.921447
320	1	1	1	1	1	1	1	1	0.932947	1	1	1	0.954276	0.920651
321	1	1	1	1	1	1	1	1	0.934759	1	1	1	0.955512	0.922651
322	1	1	1	1	1	1	1	1	0.931134	0.996997	1	1	0.952793	0.91829
323	1	1	1	1	1	1	1	1	0.931859	1	1	1	0.953534	0.9195
324	1	1	1	1	1	1	1	1	0.932947	0.996997	1	1	0.954029	0.920261
325	1	1	1	1	1	1	1	1	0.935846	1	1	1	0.956253	0.923888
326	1	1	1	1	1	1	1	1	0.932222	1	1	1	0.953782	0.919888
327	1	1	1	1	1	1	1	1	0.933672	1	1	1	0.95477	0.921499
328	1	1	1	1	1	1	1	1	0.932947	1	1	1	0.954276	0.920708
329	1	1	1	1	1	1	1	1	0.934397	1	1	1	0.955264	0.922244
330	1	1	1	1	1	1	1	1	0.934759	1	1	1	0.955512	0.922671
331	1	1	1	1	1	1	1	1	0.933309	1	1	1	0.954523	0.921109
332	1	1	1	1	1	1	1	1	0.934034	1	1	1	0.955017	0.92185
333	1	1	1	1	1	1	1	1	0.934397	1	1	1	0.955264	0.922249
334	1	1	1	1	1	1	1	1	0.932947	1	1	1	0.954276	0.920677
335	1	1	1	1	1	1	1	1	0.934034	1	1	1	0.955017	0.92186
336	1	1	1	1	1	1	1	1	0.933309	1	1	1	0.954523	0.92109
337	1	1	1	1	1	1	1	1	0.931497	1	1	1	0.953287	0.919141
338	1	1	1	1	1	1	1	1	0.933672	1	1	1	0.95477	0.921475
339	1	1	1	1	1	1	1	1	0.933672	0.996997	1	1	0.954523	0.921027
340	1	1	1	1	1	1	1	1	0.932947	1	1	1	0.954276	0.92074
341	1	1	1	1	1	1	1	1	0.933309	1	1	1	0.954523	0.92103
342	1	1	1	1	1	1	1	1	0.932222	1	1	1	0.953782	0.919928
343	1	1	1	1	1	1	1	1	0.932947	1	1	1	0.954276	0.920679
344	1	1	1	1	1	1	1	1	0.932947	1	1	1	0.954276	0.920683
345	1	1	1	1	1	1	1	1	0.931497	1	1	1	0.953287	0.91915
346	1	1	1	1	1	1	1	1	0.933672	1	1	1	0.95477	0.921482
347	1	1	1	1	1	1	1	1	0.931497	1	1	1	0.953287	0.919124
348	1	1	1	1	1	1	1	1	0.932222	1	1	1	0.953782	0.919942
349	1	1	1	1	1	1	1	1	0.934034	1	1	1	0.955017	0.92186
350	1	1	1	1	1	1	1	1	0.934034	0.996997	1	1	0.95477	0.9214
351	1	1	1	1	1	1	1	1	0.932947	0.996997	1	1	0.954029	0.920238
352	1	1	1	1	1	1	1	1	0.935484	1	1	1	0.956006	0.923483
353	1	1	1	1	1	1	1	1	0.931859	1	1	1	0.953534	0.919485
354	1	1	1	1	1	1	1	1	0.932222	1	1	1	0.953782	0.919916
355	1	1	1	1	1	1	1	1	0.934034	1	1	1	0.955017	0.92187
356	1	1	1	1	1	1	1	1	0.932584	0.996997	1	1	0.953782	0.919893
357	1	1	1	1	1	1	1	1	0.934397	1	1	1	0.955264	0.922219
358	1	1	1	1	1	1	1	1	0.932222	1	1	1	0.953782	0.919877
359	1	1	1	1	1	1	1	1	0.930047	1	1	1	0.952299	0.917601
360	1	1	1	1	1	1	1	1	0.933672	1	1	1	0.95477	0.921478
361	1	1	1	1	1	1	1	1	0.932584	1	1	1	0.954029	0.920283
362	1	1	1	1	1	1	1	1	0.937659	1	1	1	0.957489	0.925789
363	1	1	1	1	1	1	1	1	0.932584	1	1	1	0.954029	0.920349
364	1	1	1	1	1	1	1	1	0.933672	1	1	1	0.95477	0.92144
365	1	1	1	1	1	1	1	1	0.932947	1	1	1	0.954276	0.920691
366	1	1	1	1	1	1	1	1	0.934759	1	1	1	0.955512	0.922614
367	1	1	1	1	1	1	1	1	0.934759	1	1	1	0.955512	0.922633
368	1	1	1	1	1	1	1	1	0.932947	1	1	1	0.954276	0.920662
369	1	1	1	1	1	1	1	1	0.933672	1	1	1	0.95477	0.921473
370	1	1	1	1	1	1	1	1	0.934034	1	1	1	0.955017	0.921862
371	1	1	1	1	1	1	1	1	0.936571	1	1	1	0.956747	0.92463
372	1	1	1	1	1	1	1	1	0.933309	1	1	1	0.954523	0.921092
373	1	1	1	1	1	1	1	1	0.934034	1	1	1	0.955017	0.921847
374	1	1	1	1	1	1	1	1	0.933672	1	1	1	0.95477	0.921435
375	1	1	1	1	1	1	1	1	0.934397	1	1	1	0.955264	0.92226
376	1	1	1	1	1	1	1	1	0.934397	0.996997	1	1	0.955017	0.921783
377	1	1	1	1	1	1	1	1	0.932584	1	1	1	0.954029	0.920289
378	1	1	1	1	1	1	1	1	0.932222	1	1	1	0.953782	0.919882
379	1	1	1	1	1	1	1	1	0.935121	0.996997	1	1	0.955512	0.922496
380	1	1	1	1	1	1	1	1	0.935121	1	1	1	0.955759	0.922997
381	1	1	1	1	1	1	1	1	0.934759	1	1	1	0.955512	0.922629
382	1	1	1	1	1	1	1	1	0.932584	0.996997	1	1	0.953782	0.919809
383	1	1	1	1	1	1	1	1	0.932947	1	1	1	0.954276	0.920647
384	1	1	1	1	1	1	1	1	0.934034	0.996997	1	1	0.95477	0.921419
385	1	1	1	1	1	1	1	1	0.932584	1	1	1	0.954029	0.920283
386	1	1	1	1	1	1	1	1	0.935484	1	1	1	0.956006	0.923442
387	1	1	1	1	1	1	1	1	0.933309	1	1	1	0.954523	0.921059
388	1	1	1	1	1	1	1	1	0.932947	1	1	1	0.954276	0.920668
389	1	1	1	1	1	1	1	1	0.933672	1	1	1	0.95477	0.921463
390	1	1	1	1	1	1	1	1	0.934034	1	1	1	0.955017	0.921855
391	1	1	1	1	1	1	1	1	0.931859	1	1	1	0.953534	0.919509
392	1	1	1	1	1	1	1	1	0.933672	1	1	1	0.95477	0.92147
393	1	1	1	1	1	1	1	1	0.934759	1	1	1	0.955512	0.922634
394	1	1	1	1	1	1	1	1	0.934397	1	1	1	0.955264	0.922228
395	1	1	1	1	1	1	1	1	0.934759	1	1	1	0.955512	0.922696
396	1	1	1	1	1	1	1	1	0.932947	1	1	1	0.954276	0.920669
397	1	1	1	1	1	1	1	1	0.931859	1	1	1	0.953534	0.919563
398	1	1	1	1	1	1	1	1	0.933309	1	1	1	0.954523	0.921025
399	1	1	1	1	1	1	1	1	0.931859	1	1	1	0.953534	0.919541
400	1	1	1	1	1	1	1	1	0.931859	1	1	1	0.953534	0.919498
401	1	1	1	1	1	1	1	1	0.931859	1	1	1	0.953534	0.919486
402	1	1	1	1	1	1	1	1	0.934397	1	1	1	0.955264	0.922237
403	1	1	1	1	1	1	1	1	0.934397	1	1	1	0.955264	0.922232
404	1	1	1	1	1	1	1	1	0.933672	1	1	1	0.95477	0.921453
405	1	1	1	1	1	1	1	1	0.932222	1	1	1	0.953782	0.919892
406	1	1	1	1	1	1	1	1	0.933672	1	1	1	0.95477	0.921404
407	1	1	1	1	1	1	1	1	0.932222	1	1	1	0.953782	0.919856
408	1	1	1	1	1	1	1	1	0.933672	1	1	1	0.95477	0.921429
409	1	1	1	1	1	1	1	1	0.935484	1	1	1	0.956006	0.923369
410	1	1	1	1	1	1	1	1	0.934034	0.996997	1	1	0.95477	0.921394
411	1	1	1	1	1	1	1	1	0.932584	0.996997	1	1	0.953782	0.919777
412	1	1	1	1	1	1	1	1	0.930772	1	1	1	0.952793	0.918306
413	1	1	1	1	1	1	1	1	0.934759	1	1	1	0.955512	0.922591
414	1	1	1	1	1	1	1	1	0.932584	1	1	1	0.954029	0.920233
415	1	1	1	1	1	1	1	1	0.932947	1	1	1	0.954276	0.920641
416	1	1	1	1	1	1	1	1	0.933309	1	1	1	0.954523	0.9211
417	1	1	1	1	1	1	1	1	0.933672	1	1	1	0.95477	0.921435
418	1	1	1	1	1	1	1	1	0.935846	0.996997	1	1	0.956006	0.923344
419	1	1	1	1	1	1	1	1	0.932222	1	1	1	0.953782	0.919848
420	1	1	1	1	1	1	1	1	0.935484	1	1	1	0.956006	0.923415
421	1	1	1	1	1	1	1	1	0.934397	1	1	1	0.955264	0.92227
422	1	1	1	1	1	1	1	1	0.934759	1	1	1	0.955512	0.922649
423	1	1	1	1	1	1	1	1	0.933309	0.996997	1	1	0.954276	0.920596
424	1	1	1	1	1	1	1	1	0.932584	1	1	1	0.954029	0.920309
425	1	1	1	1	1	1	1	1	0.933309	1	1	1	0.954523	0.921076
426	1	1	1	1	1	1	1	1	0.933672	1	1	1	0.95477	0.921406
427	1	1	1	1	1	1	1	1	0.935484	1	1	1	0.956006	0.923372
428	1	1	1	1	1	1	1	1	0.933309	1	1	1	0.954523	0.921046
429	1	1	1	1	1	1	1	1	0.932947	1	1	1	0.954276	0.920659
430	1	1	1	1	1	1	1	1	0.932584	1	1	1	0.954029	0.920276
431	1	1	1	1	1	1	1	1	0.932222	1	1	1	0.953782	0.919927
432	1	1	1	1	1	1	1	1	0.931134	1	1	1	0.95304	0.918719
433	1	1	1	1	1	1	1	1	0.934034	1	1	1	0.955017	0.921848
434	1	1	1	1	1	1	1	1	0.932584	1	1	1	0.954029	0.920285
435	1	1	1	1	1	1	1	1	0.931134	1	1	1	0.95304	0.918739
436	1	1	1	1	1	1	1	1	0.935121	1	1	1	0.955759	0.923031
437	1	1	1	1	1	1	1	1	0.932222	0.996997	1	1	0.953534	0.919429
438	1	1	1	1	1	1	1	1	0.933309	1	1	1	0.954523	0.921096
439	1	1	1	1	1	1	1	1	0.933672	1	1	1	0.95477	0.921433
440	1	1	1	1	1	1	1	1	0.932947	1	1	1	0.954276	0.920632
441	1	1	1	1	1	1	1	1	0.934397	1	1	1	0.955264	0.922241
442	1	1	1	1	1	1	1	1	0.931859	1	1	1	0.953534	0.919506
443	1	1	1	1	1	1	1	1	0.932947	1	1	1	0.954276	0.920696
444	1	1	1	1	1	1	1	1	0.931134	1	1	1	0.95304	0.91871
445	1	1	1	1	1	1	1	1	0.934759	1	1	1	0.955512	0.922606
446	1	1	1	1	1	1	1	1	0.933672	1	1	1	0.95477	0.921441
447	1	1	1	1	1	1	1	1	0.933672	0.996997	1	1	0.954523	0.921009
448	1	1	1	1	1	1	1	1	0.932584	1	1	1	0.954029	0.920293
449	1	1	1	1	1	1	1	1	0.932222	1	1	1	0.953782	0.919947
450	1	1	1	1	1	1	1	1	0.935846	1	1	1	0.956253	0.92381
451	1	1	1	1	1	1	1	1	0.933672	1	1	1	0.95477	0.921444
452	1	1	1	1	1	1	1	1	0.932222	1	1	1	0.953782	0.919875
453	1	1	1	1	1	1	1	1	0.933672	1	1	1	0.95477	0.921426
454	1	1	1	1	1	1	1	1	0.933309	1	1	1	0.954523	0.921062
455	1	1	1	1	1	1	1	1	0.933672	1	1	1	0.95477	0.921444
456	1	1	1	1	1	1	1	1	0.936571	1	1	1	0.956747	0.924586
457	1	1	1	1	1	1	1	1	0.933309	0.996997	1	1	0.954276	0.920601
458	1	1	1	1	1	1	1	1	0.933672	1	1	1	0.95477	0.921412
459	1	1	1	1	1	1	1	1	0.934034	1	1	1	0.955017	0.921828
460	1	1	1	1	1	1	1	1	0.933672	1	1	1	0.95477	0.921423
461	1	1	1	1	1	1	1	1	0.934034	0.996997	1	1	0.95477	0.921399
462	1	1	1	1	1	1	1	1	0.934034	1	1	1	0.955017	0.921868
463	1	1	1	1	1	1	1	1	0.933309	1	1	1	0.954523	0.921078
464	1	1	1	1	1	1	1	1	0.931859	1	1	1	0.953534	0.91943
465	1	1	1	1	1	1	1	1	0.934397	1	1	1	0.955264	0.922169
466	1	1	1	1	1	1	1	1	0.934759	1	1	1	0.955512	0.922619
467	1	1	1	1	1	1	1	1	0.931859	1	1	1	0.953534	0.919471
468	1	1	1	1	1	1	1	1	0.932222	1	1	1	0.953782	0.919879
469	1	1	1	1	1	1	1	1	0.932947	1	1	1	0.954276	0.920668
470	1	1	1	1	1	1	1	1	0.934397	0.996997	1	1	0.955017	0.921777
471	1	1	1	1	1	1	1	1	0.932947	1	1	1	0.954276	0.920652
472	1	1	1	1	1	1	1	1	0.933672	1	1	1	0.95477	0.921438
473	1	1	1	1	1	1	1	1	0.935121	1	1	1	0.955759	0.923034
474	1	1	1	1	1	1	1	1	0.933309	1	1	1	0.954523	0.921066
475	1	1	1	1	1	1	1	1	0.931497	1	1	1	0.953287	0.919151
476	1	1	1	1	1	1	1	1	0.934397	1	1	1	0.955264	0.922275
477	1	1	1	1	1	1	1	1	0.930772	1	1	1	0.952793	0.918373
478	1	1	1	1	1	1	1	1	0.932222	1	1	1	0.953782	0.919875
479	1	1	1	1	1	1	1	1	0.932222	1	1	1	0.953782	0.919915
480	1	1	1	1	1	1	1	1	0.931134	1	1	1	0.95304	0.918772
481	1	1	1	1	1	1	1	1	0.933672	1	1	1	0.95477	0.921448
482	1	1	1	1	1	1	1	1	0.932947	1	1	1	0.954276	0.920684
483	1	1	1	1	1	1	1	1	0.931859	1	1	1	0.953534	0.919526
484	1	1	1	1	1	1	1	1	0.929685	0.996997	1	1	0.951804	0.91677
485	1	1	1	1	1	1	1	1	0.932584	1	1	1	0.954029	0.920313
486	1	1	1	1	1	1	1	1	0.934397	1	1	1	0.955264	0.922242
487	1	1	1	1	1	1	1	1	0.931134	1	1	1	0.95304	0.918724
488	1	1	1	1	1	1	1	1	0.932584	1	1	1	0.954029	0.920269
489	1	1	1	1	1	1	1	1	0.935121	1	1	1	0.955759	0.92302
490	1	1	1	1	1	1	1	1	0.930047	1	1	1	0.952299	0.917579
491	1	1	1	1	1	1	1	1	0.932222	1	1	1	0.953782	0.9199
492	1	1	1	1	1	1	1	1	0.934397	1	1	1	0.955264	0.922218
493	1	1	1	1	1	1	1	1	0.933672	1	1	1	0.95477	0.921448
494	1	1	1	1	1	1	1	1	0.932947	1	1	1	0.954276	0.920677
495	1	1	1	1	1	1	1	1	0.930772	1	1	1	0.952793	0.918331
496	1	1	1	1	1	1	1	1	0.933309	1	1	1	0.954523	0.921045
497	1	1	1	1	1	1	1	1	0.931134	1	1	1	0.95304	0.918733
498	1	1	1	1	1	1	1	1	0.932947	1	1	1	0.954276	0.920664
499	1	1	1	1	1	1	1	1	0.932222	1	1	1	0.953782	0.919828
500	1	1	1	1	1	1	1	1	0.934034	1	1	1	0.955017	0.921822
501	1	1	1	1	1	1	1	1	0.932222	1	1	1	0.953782	0.919858
502	1	1	1	1	1	1	1	1	0.932947	1	1	1	0.954276	0.920605
503	1	1	1	1	1	1	1	1	0.935484	1	1	1	0.956006	0.923394
504	1	1	1	1	1	1	1	1	0.933309	1	1	1	0.954523	0.921067
505	1	1	1	1	1	1	1	1	0.932947	1	1	1	0.954276	0.920678
506	1	1	1	1	1	1	1	1	0.932222	1	1	1	0.953782	0.919882
507	1	1	1	1	1	1	1	1	0.936209	1	1	1	0.9565	0.924212
508	1	1	1	1	1	1	1	1	0.932584	1	1	1	0.954029	0.920268
509	1	1	1	1	1	1	1	1	0.932947	1	1	1	0.954276	0.920684
510	1	1	1	1	1	1	1	1	0.934397	1	1	1	0.955264	0.922234
511	1	1	1	1	1	1	1	1	0.933309	1	1	1	0.954523	0.921067
512	1	1	1	1	1	1	1	1	0.933309	1	1	1	0.954523	0.921081
513	1	1	1	1	1	1	1	1	0.931497	1	1	1	0.953287	0.919066
514	1	1	1	1	1	1	1	1	0.933672	1	1	1	0.95477	0.92144
515	1	1	1	1	1	1	1	1	0.933309	1	1	1	0.954523	0.921039
516	1	1	1	1	1	1	1	1	0.932222	1	1	1	0.953782	0.919886
517	1	1	1	1	1	1	1	1	0.93041	1	1	1	0.952546	0.917948
518	1	1	1	1	1	1	1	1	0.932947	1	1	1	0.954276	0.920683
519	1	1	1	1	1	1	1	1	0.932947	1	1	1	0.954276	0.920682
520	1	1	1	1	1	1	1	1	0.932222	1	1	1	0.953782	0.919892
521	1	1	1	1	1	1	1	1	0.935121	1	1	1	0.955759	0.92299
522	1	1	1	1	1	1	1	1	0.931497	1	1	1	0.953287	0.919164
523	1	1	1	1	1	1	1	1	0.934397	1	1	1	0.955264	0.92226
524	1	1	1	1	1	1	1	1	0.931134	1	1	1	0.95304	0.918718
525	1	1	1	1	1	1	1	1	0.931497	1	1	1	0.953287	0.919136
526	1	1	1	1	1	1	1	1	0.931859	1	1	1	0.953534	0.919512
527	1	1	1	1	1	1	1	1	0.931497	1	1	1	0.953287	0.919109
528	1	1	1	1	1	1	1	1	0.932947	1	1	1	0.954276	0.920661
529	1	1	1	1	1	1	1	1	0.930772	1	1	1	0.952793	0.91838
530	1	1	1	1	1	1	1	1	0.931497	1	1	1	0.953287	0.919091
531	1	1	1	1	1	1	1	1	0.934397	0.996997	1	1	0.955017	0.921807
532	1	1	1	1	1	1	1	1	0.931859	1	1	1	0.953534	0.919514
533	1	1	1	1	1	1	1	1	0.931859	1	1	1	0.953534	0.919507
534	1	1	1	1	1	1	1	1	0.931859	1	1	1	0.953534	0.9195
535	1	1	1	1	1	1	1	1	0.932584	1	1	1	0.954029	0.920257
536	1	1	1	1	1	1	1	1	0.932584	1	1	1	0.954029	0.920264
537	1	1	1	1	1	1	1	1	0.931497	1	1	1	0.953287	0.919115
538	1	1	1	1	1	1	1	1	0.932584	1	1	1	0.954029	0.920272
539	1	1	1	1	1	1	1	1	0.929685	1	1	1	0.952051	0.91717
540	1	1	1	1	1	1	1	1	0.933309	1	1	1	0.954523	0.921069
541	1	1	1	1	1	1	1	1	0.933309	1	1	1	0.954523	0.921055
542	1	1	1	1	1	1	1	1	0.931859	1	1	1	0.953534	0.9195
543	1	1	1	1	1	1	1	1	0.932222	1	1	1	0.953782	0.919869
544	1	1	1	1	1	1	1	1	0.933309	1	1	1	0.954523	0.921081
545	1	1	1	1	1	1	1	1	0.934397	1	1	1	0.955264	0.922195
546	1	1	1	1	1	1	1	1	0.932222	1	1	1	0.953782	0.919891
547	1	1	1	1	1	1	1	1	0.931497	1	1	1	0.953287	0.919105
548	1	1	1	1	1	1	1	1	0.931134	1	1	1	0.95304	0.918705
549	1	1	1	1	1	1	1	1	0.931859	1	1	1	0.953534	0.919454
550	1	1	1	1	1	1	1	1	0.932947	1	1	1	0.954276	0.92067
551	1	1	1	1	1	1	1	1	0.931134	1	1	1	0.95304	0.91871
552	1	1	1	1	1	1	1	1	0.934397	1	1	1	0.955264	0.922237
553	1	1	1	1	1	1	1	1	0.932222	1	1	1	0.953782	0.919838
554	1	1	1	1	1	1	1	1	0.931134	1	1	1	0.95304	0.918732
555	1	1	1	1	1	1	1	1	0.933309	1	1	1	0.954523	0.921018
556	1	1	1	1	1	1	1	1	0.933672	1	1	1	0.95477	0.921415
557	1	1	1	1	1	1	1	1	0.932584	1	1	1	0.954029	0.920286
558	1	1	1	1	1	1	1	1	0.932222	1	1	1	0.953782	0.919867
559	1	1	1	1	1	1	1	1	0.932222	1	1	1	0.953782	0.91989
560	1	1	1	1	1	1	1	1	0.932947	1	1	1	0.954276	0.920671
561	1	1	1	1	1	1	1	1	0.930047	1	1	1	0.952299	0.91756
562	1	1	1	1	1	1	1	1	0.931497	1	1	1	0.953287	0.919063
563	1	1	1	1	1	1	1	1	0.933672	1	1	1	0.95477	0.921429
564	1	1	1	1	1	1	1	1	0.93041	1	1	1	0.952546	0.917947
565	1	1	1	1	1	1	1	1	0.931859	1	1	1	0.953534	0.919555
566	1	1	1	1	1	1	1	1	0.932584	1	1	1	0.954029	0.920256
567	1	1	1	1	1	1	1	1	0.930772	1	1	1	0.952793	0.918313
568	1	1	1	1	1	1	1	1	0.932947	1	1	1	0.954276	0.920691
569	1	1	1	1	1	1	1	1	0.930047	1	1	1	0.952299	0.917533
570	1	1	1	1	1	1	1	1	0.932222	1	1	1	0.953782	0.91988
571	1	1	1	1	1	1	1	1	0.934397	1	1	1	0.955264	0.922217
572	1	1	1	1	1	1	1	1	0.93041	1	1	1	0.952546	0.917955
573	1	1	1	1	1	1	1	1	0.932584	1	1	1	0.954029	0.92026
574	1	1	1	1	1	1	1	1	0.932947	1	1	1	0.954276	0.920669
575	1	1	1	1	1	1	1	1	0.933309	1	1	1	0.954523	0.921042
576	1	1	1	1	1	1	1	1	0.934759	1	1	1	0.955512	0.922622
577	1	1	1	1	1	1	1	1	0.931497	1	1	1	0.953287	0.919086
578	1	1	1	1	1	1	1	1	0.931859	1	1	1	0.953534	0.919471
579	1	1	1	1	1	1	1	1	0.93041	1	1	1	0.952546	0.917935
580	1	1	1	1	1	1	1	1	0.934034	1	1	1	0.955017	0.921809
581	1	1	1	1	1	1	1	1	0.932947	1	1	1	0.954276	0.920672
582	1	1	1	1	1	1	1	1	0.930772	1	1	1	0.952793	0.918316
583	1	1	1	1	1	1	1	1	0.932584	1	1	1	0.954029	0.92026
584	1	1	1	1	1	1	1	1	0.933309	1	1	1	0.954523	0.921035
585	1	1	1	1	1	1	1	1	0.931497	1	1	1	0.953287	0.919118
586	1	1	1	1	1	1	1	1	0.934397	1	1	1	0.955264	0.922202
587	1	1	1	1	1	1	1	1	0.932222	1	1	1	0.953782	0.919878
588	1	1	1	1	1	1	1	1	0.931859	1	1	1	0.953534	0.919484
589	1	1	1	1	1	1	1	1	0.931497	1	1	1	0.953287	0.9191
590	1	1	1	1	1	1	1	1	0.931859	1	1	1	0.953534	0.919511
591	1	1	1	1	1	1	1	1	0.932584	1	1	1	0.954029	0.920285
592	1	1	1	1	1	1	1	1	0.933672	1	1	1	0.95477	0.921475
593	1	1	1	1	1	1	1	1	0.932222	1	1	1	0.953782	0.919888
594	1	1	1	1	1	1	1	1	0.932222	1	1	1	0.953782	0.919846
595	1	1	1	1	1	1	1	1	0.930772	1	1	1	0.952793	0.918358
596	1	1	1	1	1	1	1	1	0.931859	1	1	1	0.953534	0.919471
597	1	1	1	1	1	1	1	1	0.934034	1	1	1	0.955017	0.921816
598	1	1	1	1	1	1	1	1	0.934397	1	1	1	0.955264	0.922207
599	1	1	1	1	1	1	1	1	0.934034	1	1	1	0.955017	0.921884
600	1	1	1	1	1	1	1	1	0.933672	1	1	1	0.95477	0.921429
601	1	1	1	1	1	1	1	1	0.931134	1	1	1	0.95304	0.918714
602	1	1	1	1	1	1	1	1	0.930047	1	1	1	0.952299	0.917607
603	1	1	1	1	1	1	1	1	0.934034	1	1	1	0.955017	0.921874
604	1	1	1	1	1	1	1	1	0.932947	1	1	1	0.954276	0.920607
605	1	1	1	1	1	1	1	1	0.933309	1	1	1	0.954523	0.921022
606	1	1	1	1	1	1	1	1	0.933672	1	1	1	0.95477	0.92144
607	1	1	1	1	1	1	1	1	0.933309	1	1	1	0.954523	0.921056
608	1	1	1	1	1	1	1	1	0.935484	1	1	1	0.956006	0.923375
609	1	1	1	1	1	1	1	1	0.934397	1	1	1	0.955264	0.922231
610	1	1	1	1	1	1	1	1	0.934034	1	1	1	0.955017	0.921814
611	1	1	1	1	1	1	1	1	0.934034	1	1	1	0.955017	0.921818
612	1	1	1	1	1	1	1	1	0.929322	1	1	1	0.951804	0.916759
613	1	1	1	1	1	1	1	1	0.935484	1	1	1	0.956006	0.923374
614	1	1	1	1	1	1	1	1	0.931134	1	1	1	0.95304	0.918707
615	1	1	1	1	1	1	1	1	0.932584	1	1	1	0.954029	0.920246
616	1	1	1	1	1	1	1	1	0.936209	1	1	1	0.9565	0.924207
617	1	1	1	1	1	1	1	1	0.932947	1	1	1	0.954276	0.920611
618	1	1	1	1	1	1	1	1	0.932947	1	1	1	0.954276	0.920667
619	1	1	1	1	1	1	1	1	0.932584	1	1	1	0.954029	0.920283
620	1	1	1	1	1	1	1	1	0.931859	1	1	1	0.953534	0.919455
621	1	1	1	1	1	1	1	1	0.932222	1	1	1	0.953782	0.919881
622	1	1	1	1	1	1	1	1	0.931859	1	1	1	0.953534	0.919511
623	1	1	1	1	1	1	1	1	0.929685	0.996997	1	1	0.951804	0.916738
624	1	1	1	1	1	1	1	1	0.932584	1	1	1	0.954029	0.920237
625	1	1	1	1	1	1	1	1	0.934034	1	1	1	0.955017	0.92184
626	1	1	1	1	1	1	1	1	0.931497	1	1	1	0.953287	0.919111
627	1	1	1	1	1	1	1	1	0.934034	1	1	1	0.955017	0.921829
628	1	1	1	1	1	1	1	1	0.934034	1	1	1	0.955017	0.921806
629	1	1	1	1	1	1	1	1	0.934034	1	1	1	0.955017	0.921865
630	1	1	1	1	1	1	1	1	0.932947	1	1	1	0.954276	0.9206
631	1	1	1	1	1	1	1	1	0.932584	1	1	1	0.954029	0.920304
632	1	1	1	1	1	1	1	1	0.930772	1	1	1	0.952793	0.918349
633	1	1	1	1	1	1	1	1	0.934397	1	1	1	0.955264	0.922243
634	1	1	1	1	1	1	1	1	0.932947	1	1	1	0.954276	0.920639
635	1	1	1	1	1	1	1	1	0.931859	1	1	1	0.953534	0.919497
636	1	1	1	1	1	1	1	1	0.933309	1	1	1	0.954523	0.921027
637	1	1	1	1	1	1	1	1	0.932947	1	1	1	0.954276	0.92066
638	1	1	1	1	1	1	1	1	0.934034	1	1	1	0.955017	0.921839
639	1	1	1	1	1	1	1	1	0.932222	1	1	1	0.953782	0.919856
640	1	1	1	1	1	1	1	1	0.931859	1	1	1	0.953534	0.91947
641	1	1	1	1	1	1	1	1	0.933672	1	1	1	0.95477	0.921396
642	1	1	1	1	1	1	1	1	0.932222	1	1	1	0.953782	0.91989
643	1	1	1	1	1	1	1	1	0.931134	1	1	1	0.95304	0.918684
644	1	1	1	1	1	1	1	1	0.935121	1	1	1	0.955759	0.923002
645	1	1	1	1	1	1	1	1	0.933309	1	1	1	0.954523	0.921067
646	1	1	1	1	1	1	1	1	0.932584	1	1	1	0.954029	0.920263
647	1	1	1	1	1	1	1	1	0.934397	1	1	1	0.955264	0.9222
648	1	1	1	1	1	1	1	1	0.931859	1	1	1	0.953534	0.919484
649	1	1	1	1	1	1	1	1	0.935121	1	1	1	0.955759	0.922955
650	1	1	1	1	1	1	1	1	0.933309	1	1	1	0.954523	0.921039
651	1	1	1	1	1	1	1	1	0.934397	1	1	1	0.955264	0.922214
652	1	1	1	1	1	1	1	1	0.934397	1	1	1	0.955264	0.922226
653	1	1	1	1	1	1	1	1	0.930772	1	1	1	0.952793	0.918308
654	1	1	1	1	1	1	1	1	0.932947	1	1	1	0.954276	0.920652
655	1	1	1	1	1	1	1	1	0.931134	1	1	1	0.95304	0.918719
656	1	1	1	1	1	1	1	1	0.932222	1	1	1	0.953782	0.919865
657	1	1	1	1	1	1	1	1	0.933309	1	1	1	0.954523	0.921044
658	1	1	1	1	1	1	1	1	0.931497	1	1	1	0.953287	0.919082
659	1	1	1	1	1	1	1	1	0.932222	1	1	1	0.953782	0.919853
660	1	1	1	1	1	1	1	1	0.931497	1	1	1	0.953287	0.919089
661	1	1	1	1	1	1	1	1	0.933672	1	1	1	0.95477	0.92142
662	1	1	1	1	1	1	1	1	0.930772	1	1	1	0.952793	0.918326
663	1	1	1	1	1	1	1	1	0.933672	1	1	1	0.95477	0.921437
664	1	1	1	1	1	1	1	1	0.931497	1	1	1	0.953287	0.919069
665	1	1	1	1	1	1	1	1	0.932222	1	1	1	0.953782	0.919848
666	1	1	1	1	1	1	1	1	0.933672	1	1	1	0.95477	0.921429
667	1	1	1	1	1	1	1	1	0.932584	1	1	1	0.954029	0.920274
668	1	1	1	1	1	1	1	1	0.932947	1	1	1	0.954276	0.920632
669	1	1	1	1	1	1	1	1	0.931859	1	1	1	0.953534	0.919455
670	1	1	1	1	1	1	1	1	0.933309	1	1	1	0.954523	0.921035
671	1	1	1	1	1	1	1	1	0.931859	1	1	1	0.953534	0.919488
672	1	1	1	1	1	1	1	1	0.933672	1	1	1	0.95477	0.921433
673	1	1	1	1	1	1	1	1	0.93041	1	1	1	0.952546	0.917946
674	1	1	1	1	1	1	1	1	0.932584	1	1	1	0.954029	0.92028
675	1	1	1	1	1	1	1	1	0.931859	1	1	1	0.953534	0.919466
676	1	1	1	1	1	1	1	1	0.931859	1	1	1	0.953534	0.919525
677	1	1	1	1	1	1	1	1	0.931497	1	1	1	0.953287	0.919104
678	1	1	1	1	1	1	1	1	0.932222	1	1	1	0.953782	0.919873
679	1	1	1	1	1	1	1	1	0.934759	1	1	1	0.955512	0.922629
680	1	1	1	1	1	1	1	1	0.932947	1	1	1	0.954276	0.920647
681	1	1	1	1	1	1	1	1	0.933672	1	1	1	0.95477	0.921422
682	1	1	1	1	1	1	1	1	0.934397	1	1	1	0.955264	0.922208
683	1	1	1	1	1	1	1	1	0.931134	1	1	1	0.95304	0.918708
684	1	1	1	1	1	1	1	1	0.932947	1	1	1	0.954276	0.920652
685	1	1	1	1	1	1	1	1	0.933309	1	1	1	0.954523	0.921029
686	1	1	1	1	1	1	1	1	0.931497	1	1	1	0.953287	0.919158
687	1	1	1	1	1	1	1	1	0.933672	1	1	1	0.95477	0.921424
688	1	1	1	1	1	1	1	1	0.932584	1	1	1	0.954029	0.920241
689	1	1	1	1	1	1	1	1	0.932222	1	1	1	0.953782	0.91986
690	1	1	1	1	1	1	1	1	0.932947	1	1	1	0.954276	0.920657
691	1	1	1	1	1	1	1	1	0.932584	1	1	1	0.954029	0.920288
692	1	1	1	1	1	1	1	1	0.932222	1	1	1	0.953782	0.919846
693	1	1	1	1	1	1	1	1	0.932222	1	1	1	0.953782	0.91987
694	1	1	1	1	1	1	1	1	0.931859	1	1	1	0.953534	0.919466
695	1	1	1	1	1	1	1	1	0.933309	1	1	1	0.954523	0.921088
696	1	1	1	1	1	1	1	1	0.932584	1	1	1	0.954029	0.920296
697	1	1	1	1	1	1	1	1	0.933309	1	1	1	0.954523	0.921068
698	1	1	1	1	1	1	1	1	0.934034	1	1	1	0.955017	0.921812
699	1	1	1	1	1	1	1	1	0.930047	1	1	1	0.952299	0.917541
700	1	1	1	1	1	1	1	1	0.932222	1	1	1	0.953782	0.91987
701	1	1	1	1	1	1	1	1	0.934759	1	1	1	0.955512	0.922594
702	1	1	1	1	1	1	1	1	0.931497	1	1	1	0.953287	0.919096
703	1	1	1	1	1	1	1	1	0.932947	1	1	1	0.954276	0.920663
704	1	1	1	1	1	1	1	1	0.932584	1	1	1	0.954029	0.920292
705	1	1	1	1	1	1	1	1	0.932947	1	1	1	0.954276	0.920658
706	1	1	1	1	1	1	1	1	0.931497	1	1	1	0.953287	0.919092
707	1	1	1	1	1	1	1	1	0.93041	1	1	1	0.952546	0.917895
708	1	1	1	1	1	1	1	1	0.932947	1	1	1	0.954276	0.92067
709	1	1	1	1	1	1	1	1	0.934397	1	1	1	0.955264	0.9222
710	1	1	1	1	1	1	1	1	0.934034	1	1	1	0.955017	0.921802
711	1	1	1	1	1	1	1	1	0.934397	1	1	1	0.955264	0.922241
712	1	1	1	1	1	1	1	1	0.933309	1	1	1	0.954523	0.921078
713	1	1	1	1	1	1	1	1	0.930772	1	1	1	0.952793	0.918324
714	1	1	1	1	1	1	1	1	0.928235	1	1	1	0.951063	0.915633
715	1	1	1	1	1	1	1	1	0.932584	1	1	1	0.954029	0.920254
716	1	1	1	1	1	1	1	1	0.933309	1	1	1	0.954523	0.921029

## Sheet: Support vector machine
Number of features	Benign Ovarian Disease	Borderline Ovarian Tumor	Breast Cancer	Colorectal Cancer	Esophageal Cancer	Gastric Cancer	Hepatocellular Carcinoma	Lung Cancer	non-Cancer	Ovarian Cancer	Pancreatic Cancer	Sarcoma	ACC	MCC
1	0.275862	0.121212	0.808696	0.73913	0	0.234783	0	0	0.320043	0.324324	0.017391	0	0.300049	0.179294
2	0.37931	0.090909	1	0.408696	0.045455	0.573913	0	0.391304	0.899601	0.174174	0.06087	0.521739	0.717004	0.507617
3	0.517241	0.090909	1	0.504348	0.102273	0.591304	0.17284	0.434783	0.916274	0.174174	0.182609	0.391304	0.73826	0.540885
4	0.551724	0.045455	0.991304	0.591304	0.556818	0.591304	0.209877	0.504348	0.917724	0.159159	0.365217	0.478261	0.76001	0.579092
5	0.482759	0.045455	0.982609	0.591304	0.602273	0.686957	0.259259	0.53913	0.919899	0.168168	0.4	0.478261	0.768166	0.592746
6	0.482759	0.075758	0.973913	0.547826	0.579545	0.713043	0.320988	0.521739	0.921711	0.183183	0.365217	0.478261	0.769649	0.594527
7	0.655172	0.121212	0.991304	0.626087	0.613636	0.713043	0.333333	0.530435	0.920986	0.18018	0.408696	0.46087	0.775581	0.605933
8	0.655172	0.181818	0.991304	0.66087	0.556818	0.704348	0.333333	0.547826	0.923161	0.18018	0.426087	0.452174	0.7783	0.609972
9	0.724138	0.151515	0.991304	0.686957	0.625	0.704348	0.37037	0.591304	0.921348	0.225225	0.573913	0.452174	0.789174	0.629398
10	0.758621	0.136364	1	0.695652	0.636364	0.721739	0.469136	0.582609	0.920986	0.21021	0.573913	0.46087	0.790905	0.632487
11	0.758621	0.181818	1	0.704348	0.625	0.773913	0.444444	0.608696	0.923161	0.255255	0.547826	0.486957	0.798566	0.644926
12	0.758621	0.227273	1	0.730435	0.636364	0.747826	0.469136	0.582609	0.925698	0.267267	0.6	0.495652	0.803757	0.653546
13	0.758621	0.257576	1	0.730435	0.636364	0.8	0.469136	0.669565	0.93041	0.282282	0.608696	0.513043	0.813396	0.669205
14	0.827586	0.212121	1	0.747826	0.670455	0.8	0.419753	0.695652	0.930047	0.267267	0.66087	0.504348	0.81389	0.67023
15	0.793103	0.257576	1	0.721739	0.647727	0.808696	0.432099	0.678261	0.930047	0.282282	0.686957	0.513043	0.815373	0.673006
16	0.931034	0.333333	1	0.730435	0.659091	0.817391	0.481481	0.721739	0.931134	0.321321	0.695652	0.565217	0.826248	0.692084
17	0.931034	0.454545	1	0.773913	0.602273	0.808696	0.518519	0.730435	0.932584	0.297297	0.713043	0.591304	0.829214	0.697839
18	0.931034	0.454545	1	0.782609	0.590909	0.826087	0.518519	0.765217	0.935846	0.306306	0.678261	0.591304	0.832674	0.702887
19	0.931034	0.484848	0.991304	0.826087	0.670455	0.817391	0.506173	0.826087	0.938746	0.321321	0.713043	0.608696	0.841819	0.718339
20	0.965517	0.454545	0.991304	0.826087	0.647727	0.834783	0.506173	0.834783	0.936934	0.336336	0.704348	0.591304	0.841078	0.717249
21	0.931034	0.439394	0.991304	0.826087	0.670455	0.834783	0.580247	0.834783	0.937296	0.318318	0.704348	0.634783	0.842561	0.719757
22	1	0.469697	0.991304	0.86087	0.681818	0.843478	0.654321	0.808696	0.932222	0.357357	0.730435	0.695652	0.847998	0.731034
23	0.965517	0.454545	0.991304	0.913043	0.681818	0.843478	0.666667	0.834783	0.934759	0.363363	0.713043	0.695652	0.851705	0.736885
24	0.931034	0.5	0.991304	0.895652	0.659091	0.843478	0.617284	0.826087	0.937659	0.384384	0.721739	0.747826	0.855413	0.742637
25	0.931034	0.439394	0.991304	0.895652	0.659091	0.852174	0.666667	0.86087	0.939108	0.402402	0.713043	0.773913	0.859614	0.749599
26	0.896552	0.5	0.973913	0.895652	0.659091	0.878261	0.679012	0.886957	0.939108	0.381381	0.730435	0.791304	0.86085	0.752155
27	0.931034	0.530303	0.982609	0.93913	0.670455	0.913043	0.679012	0.895652	0.938746	0.396396	0.730435	0.791304	0.865546	0.760806
28	0.931034	0.530303	0.982609	0.93913	0.670455	0.904348	0.641975	0.886957	0.938746	0.393393	0.747826	0.826087	0.865546	0.760772
29	0.931034	0.545455	0.982609	0.930435	0.715909	0.913043	0.654321	0.904348	0.939833	0.414414	0.73913	0.826087	0.869748	0.767892
30	0.931034	0.560606	0.982609	0.921739	0.715909	0.930435	0.679012	0.913043	0.939833	0.429429	0.747826	0.834783	0.872714	0.773278
31	0.931034	0.560606	0.982609	0.913043	0.704545	0.930435	0.641975	0.921739	0.942008	0.42042	0.730435	0.852174	0.872467	0.772189
32	0.931034	0.575758	0.982609	0.921739	0.704545	0.930435	0.62963	0.930435	0.942733	0.408408	0.730435	0.843478	0.872219	0.771644
33	0.931034	0.651515	0.982609	0.921739	0.704545	0.947826	0.641975	0.921739	0.942008	0.426426	0.773913	0.86087	0.876668	0.780065
34	0.931034	0.606061	0.982609	0.921739	0.647727	0.93913	0.62963	0.921739	0.941646	0.45045	0.756522	0.852174	0.875185	0.777185
35	0.896552	0.636364	0.982609	0.921739	0.659091	0.93913	0.62963	0.921739	0.941283	0.447447	0.747826	0.843478	0.874691	0.776394
36	0.896552	0.651515	0.982609	0.921739	0.681818	0.947826	0.654321	0.921739	0.941646	0.456456	0.765217	0.843478	0.877657	0.781667
37	0.896552	0.636364	0.982609	0.921739	0.681818	0.947826	0.666667	0.913043	0.942733	0.462462	0.756522	0.852174	0.878646	0.783112
38	0.896552	0.636364	0.982609	0.913043	0.670455	0.947826	0.654321	0.921739	0.943095	0.453453	0.773913	0.852174	0.878151	0.782033
39	0.896552	0.621212	0.982609	0.904348	0.659091	0.947826	0.703704	0.921739	0.943095	0.453453	0.791304	0.869565	0.879387	0.784586
40	0.896552	0.560606	0.982609	0.913043	0.636364	0.947826	0.703704	0.947826	0.945995	0.453453	0.826087	0.878261	0.882106	0.789007
41	0.896552	0.560606	0.982609	0.913043	0.647727	0.956522	0.703704	0.956522	0.945995	0.459459	0.826087	0.869565	0.883094	0.790507
42	0.896552	0.606061	0.982609	0.913043	0.659091	0.965217	0.703704	0.956522	0.947445	0.444444	0.817391	0.878261	0.884083	0.792243
43	0.896552	0.590909	0.982609	0.921739	0.727273	0.965217	0.740741	0.956522	0.946357	0.474474	0.808696	0.904348	0.888532	0.8003
44	0.896552	0.590909	0.982609	0.947826	0.727273	0.965217	0.790123	0.947826	0.947082	0.462462	0.8	0.913043	0.889521	0.802049
45	0.896552	0.621212	0.982609	0.947826	0.75	0.965217	0.802469	0.947826	0.94672	0.465465	0.834783	0.904348	0.891498	0.805804
46	0.931034	0.636364	0.982609	0.956522	0.75	0.965217	0.82716	0.947826	0.94817	0.477477	0.843478	0.913043	0.895205	0.812227
47	0.931034	0.651515	0.982609	0.947826	0.772727	0.965217	0.802469	0.956522	0.948532	0.483483	0.843478	0.930435	0.896688	0.814642
48	0.931034	0.606061	0.982609	0.956522	0.75	0.965217	0.802469	0.947826	0.948532	0.483483	0.826087	0.930435	0.894958	0.811609
49	0.931034	0.590909	0.982609	0.956522	0.761364	0.973913	0.839506	0.947826	0.948895	0.483483	0.817391	0.93913	0.896194	0.813769
50	0.931034	0.666667	0.982609	0.956522	0.784091	0.982609	0.802469	0.93913	0.949257	0.477477	0.826087	0.921739	0.896688	0.814573
51	0.931034	0.651515	0.982609	0.956522	0.784091	0.982609	0.802469	0.93913	0.949619	0.486486	0.843478	0.921739	0.897924	0.816721
52	0.931034	0.651515	0.982609	0.947826	0.784091	0.982609	0.790123	0.956522	0.951432	0.486486	0.843478	0.921739	0.89916	0.818576
53	0.931034	0.651515	0.982609	0.956522	0.784091	0.982609	0.802469	0.93913	0.951794	0.486486	0.852174	0.930435	0.899901	0.820043
54	1	0.681818	0.982609	0.93913	0.772727	0.982609	0.82716	0.93913	0.949982	0.492492	0.86087	0.930435	0.900148	0.820776
55	0.965517	0.727273	0.982609	0.93913	0.772727	0.982609	0.802469	0.930435	0.951069	0.513514	0.843478	0.930435	0.901878	0.823564
56	1	0.742424	0.982609	0.965217	0.761364	0.982609	0.864198	0.93913	0.950344	0.51952	0.817391	0.947826	0.904103	0.828057
57	1	0.742424	0.982609	0.965217	0.818182	0.982609	0.876543	0.947826	0.951432	0.516517	0.843478	0.947826	0.907069	0.833159
58	0.965517	0.742424	0.982609	0.965217	0.772727	0.973913	0.876543	0.930435	0.952881	0.51952	0.817391	0.956522	0.905833	0.830426
59	0.965517	0.757576	0.982609	0.956522	0.829545	0.982609	0.864198	0.93913	0.954694	0.540541	0.817391	0.947826	0.910035	0.837618
60	0.965517	0.787879	0.982609	0.956522	0.818182	0.982609	0.888889	0.93913	0.955781	0.540541	0.826087	0.956522	0.912012	0.841068
61	0.965517	0.80303	0.982609	0.956522	0.818182	0.982609	0.901235	0.930435	0.955056	0.546547	0.808696	0.965217	0.912012	0.841139
62	0.965517	0.787879	0.982609	0.965217	0.829545	0.982609	0.901235	0.921739	0.956144	0.546547	0.8	0.965217	0.912506	0.841795
63	0.965517	0.772727	0.982609	0.973913	0.829545	0.973913	0.91358	0.93913	0.954694	0.552553	0.8	0.956522	0.912259	0.841701
64	0.965517	0.742424	0.982609	0.973913	0.795455	0.973913	0.888889	0.93913	0.955056	0.540541	0.791304	0.965217	0.909787	0.83715
65	0.965517	0.742424	0.982609	0.982609	0.852273	0.973913	0.888889	0.947826	0.953969	0.570571	0.808696	0.965217	0.913742	0.844595
66	0.965517	0.742424	0.982609	0.982609	0.829545	0.973913	0.888889	0.947826	0.953969	0.564565	0.834783	0.965217	0.913495	0.844064
67	0.965517	0.787879	0.982609	0.982609	0.840909	0.982609	0.901235	0.956522	0.955056	0.555556	0.817391	0.965217	0.914731	0.84629
68	0.965517	0.757576	0.982609	0.982609	0.840909	0.982609	0.91358	0.956522	0.954694	0.54955	0.834783	0.965217	0.914236	0.845343
69	0.931034	0.787879	0.982609	0.991304	0.875	0.982609	0.888889	0.956522	0.955781	0.570571	0.834783	0.965217	0.917449	0.850827
70	0.965517	0.80303	0.982609	0.991304	0.863636	0.982609	0.888889	0.956522	0.955781	0.573574	0.834783	0.965217	0.917944	0.851777
71	0.965517	0.80303	0.982609	1	0.875	0.982609	0.901235	0.956522	0.955056	0.570571	0.834783	0.965217	0.917944	0.851913
72	0.931034	0.818182	0.982609	1	0.852273	0.982609	0.901235	0.973913	0.957956	0.582583	0.86087	0.965217	0.921651	0.858075
73	0.965517	0.787879	0.982609	1	0.829545	0.991304	0.901235	0.973913	0.959406	0.57958	0.86087	0.965217	0.921898	0.858309
74	1	0.80303	0.982609	1	0.840909	0.982609	0.901235	0.973913	0.957956	0.582583	0.86087	0.965217	0.921651	0.858304
75	1	0.787879	1	1	0.852273	0.982609	0.901235	0.973913	0.961218	0.576577	0.86087	0.973913	0.924123	0.862326
76	1	0.787879	0.991304	1	0.875	0.982609	0.91358	0.982609	0.96303	0.612613	0.869565	0.973913	0.929313	0.871374
77	1	0.80303	1	1	0.852273	0.982609	0.91358	0.982609	0.963393	0.582583	0.869565	0.973913	0.927088	0.867341
78	1	0.80303	0.991304	1	0.840909	1	0.925926	0.982609	0.963755	0.597598	0.869565	0.973913	0.928819	0.870448
79	1	0.818182	0.982609	1	0.852273	1	0.938272	0.982609	0.963393	0.621622	0.878261	0.982609	0.931537	0.875414
80	1	0.80303	0.991304	1	0.829545	0.991304	0.962963	0.982609	0.963755	0.648649	0.913043	0.982609	0.93475	0.881144
81	1	0.80303	1	1	0.897727	0.991304	0.962963	0.982609	0.96303	0.621622	0.921739	0.982609	0.934009	0.880044
82	1	0.787879	0.991304	1	0.852273	0.991304	0.962963	0.982609	0.965205	0.63964	0.913043	0.982609	0.935245	0.881889
83	1	0.818182	0.991304	1	0.875	0.991304	0.962963	0.982609	0.965205	0.633634	0.913043	0.982609	0.935739	0.882868
84	1	0.833333	0.991304	1	0.886364	0.991304	0.962963	0.982609	0.964842	0.633634	0.895652	0.982609	0.935492	0.882471
85	1	0.818182	0.991304	1	0.931818	0.991304	0.987654	0.973913	0.962668	0.651652	0.904348	0.982609	0.936728	0.884933
86	1	0.863636	0.991304	1	0.897727	0.991304	0.987654	0.982609	0.964842	0.648649	0.913043	0.991304	0.938705	0.888362
87	1	0.863636	0.991304	1	0.909091	0.991304	0.975309	0.973913	0.965567	0.651652	0.930435	0.991304	0.939694	0.89005
88	1	0.863636	0.991304	1	0.897727	1	0.975309	0.982609	0.966655	0.651652	0.930435	0.991304	0.940682	0.891731
89	1	0.863636	1	1	0.920455	1	0.975309	0.982609	0.966292	0.645646	0.930435	0.991304	0.940682	0.891843
90	1	0.863636	1	1	0.931818	1	0.975309	0.982609	0.967379	0.645646	0.93913	0.991304	0.941918	0.893949
91	1	0.863636	1	1	0.931818	1	0.975309	0.973913	0.966292	0.642643	0.947826	0.991304	0.940929	0.892218
92	1	0.878788	1	1	0.943182	1	0.975309	0.973913	0.967742	0.651652	0.956522	0.991304	0.943401	0.896577
93	1	0.848485	1	1	0.920455	1	1	0.973913	0.967379	0.63964	0.956522	1	0.941918	0.893974
94	1	0.848485	1	1	0.920455	1	1	0.973913	0.967379	0.63964	0.965217	1	0.942165	0.894488
95	1	0.878788	1	1	0.920455	1	0.987654	0.973913	0.969192	0.636637	0.965217	1	0.943401	0.896566
96	1	0.878788	1	1	0.943182	1	1	0.973913	0.969554	0.654655	0.965217	1	0.945872	0.901026
97	1	0.863636	1	1	0.943182	1	1	0.982609	0.970279	0.657658	0.965217	1	0.946614	0.902247
98	1	0.848485	1	1	0.954545	1	1	0.982609	0.971366	0.657658	0.973913	1	0.947603	0.903974
99	1	0.878788	1	1	0.931818	1	1	0.982609	0.971366	0.657658	0.965217	1	0.947355	0.90352
100	1	0.878788	1	1	0.920455	1	1	0.991304	0.971004	0.663664	0.965217	1	0.947603	0.90399
101	1	0.893939	1	1	0.920455	1	1	0.991304	0.971366	0.675676	0.956522	1	0.948838	0.90619
102	1	0.893939	1	1	0.931818	1	1	1	0.971366	0.666667	0.956522	1	0.948591	0.905796
103	1	0.893939	1	1	0.931818	1	1	1	0.970642	0.672673	0.965217	1	0.948838	0.906332
104	1	0.893939	1	1	0.920455	1	1	1	0.970279	0.672673	0.973913	1	0.948591	0.905898
105	1	0.893939	1	1	0.920455	1	1	1	0.971004	0.678679	0.965217	1	0.949333	0.907147
106	1	0.893939	1	1	0.920455	1	1	1	0.970642	0.672673	0.965217	1	0.948591	0.905849
107	1	0.893939	1	1	0.931818	1	1	1	0.970642	0.675676	0.965217	1	0.949086	0.906769
108	1	0.878788	1	1	0.943182	1	1	1	0.970642	0.723724	0.965217	1	0.95304	0.913843
109	1	0.878788	0.991304	1	0.931818	1	1	1	0.971004	0.732733	0.965217	1	0.953534	0.914678
110	1	0.909091	0.991304	1	0.920455	1	0.987654	1	0.972454	0.741742	0.965217	1	0.955264	0.9177
111	1	0.909091	1	1	0.920455	1	0.987654	1	0.971366	0.735736	0.965217	1	0.954276	0.916005
112	1	0.924242	1	1	0.931818	1	0.987654	1	0.971729	0.723724	0.965217	1	0.954029	0.915599
113	1	0.924242	1	1	0.909091	1	1	1	0.972091	0.732733	0.982609	1	0.955264	0.917833
114	1	0.924242	1	1	0.920455	1	1	0.991304	0.972091	0.738739	0.965217	1	0.955264	0.91779
115	1	0.939394	1	1	0.943182	1	1	1	0.971729	0.738739	0.973913	1	0.956253	0.919697
116	1	0.939394	1	1	0.931818	1	1	1	0.974628	0.753754	0.965217	1	0.958972	0.924353
117	1	0.954545	1	1	0.943182	1	0.987654	1	0.974266	0.747748	0.991304	1	0.959219	0.924908
118	1	0.954545	1	1	0.943182	1	0.987654	1	0.973179	0.768769	0.982609	1	0.95996	0.926307
119	1	0.969697	1	1	0.943182	1	0.987654	1	0.973179	0.756757	0.982609	1	0.959219	0.924996
120	1	0.969697	1	1	0.943182	1	0.987654	1	0.973179	0.762763	0.982609	1	0.959713	0.925895
121	1	0.984848	1	1	0.943182	1	0.987654	1	0.972816	0.777778	0.982609	1	0.960949	0.928184
122	1	0.984848	1	1	0.943182	1	0.987654	1	0.973541	0.771772	0.982609	1	0.960949	0.928139
123	1	0.954545	1	1	0.943182	1	0.987654	1	0.973179	0.777778	0.982609	1	0.960702	0.927671
124	1	0.984848	1	1	0.954545	1	0.987654	1	0.973541	0.768769	0.982609	1	0.960949	0.928173
125	1	0.984848	1	1	0.954545	1	0.987654	1	0.973541	0.783784	0.982609	1	0.962185	0.930416
126	1	0.969697	1	1	0.954545	1	0.987654	1	0.972816	0.771772	0.982609	1	0.960455	0.927301
127	1	0.969697	1	1	0.954545	1	0.987654	1	0.972816	0.771772	0.982609	1	0.960455	0.927302
128	1	0.984848	1	1	0.954545	1	0.987654	1	0.972091	0.795796	0.982609	1	0.962185	0.930507
129	1	0.984848	1	1	0.954545	1	0.987654	1	0.972454	0.801802	0.982609	1	0.962926	0.931838
130	1	0.984848	1	1	0.977273	1	0.987654	1	0.971366	0.804805	0.982609	1	0.962926	0.931947
131	1	0.984848	1	1	0.977273	1	0.987654	1	0.971366	0.801802	0.982609	1	0.962679	0.931498
132	1	0.984848	1	1	0.977273	1	0.987654	1	0.972454	0.798799	0.991304	1	0.963421	0.932761
133	1	0.984848	1	1	0.977273	1	0.987654	1	0.972454	0.804805	0.982609	1	0.963668	0.933196
134	1	0.969697	1	1	0.977273	1	0.987654	1	0.971729	0.810811	0.973913	1	0.963174	0.932339
135	1	0.969697	1	1	0.965909	1	0.987654	1	0.972816	0.822823	0.982609	1	0.964904	0.935424
136	1	0.984848	1	1	0.965909	1	1	1	0.972454	0.810811	0.991304	1	0.964409	0.934583
137	1	0.984848	1	1	0.965909	1	1	1	0.973904	0.825826	0.991304	1	0.966634	0.938515
138	1	0.984848	1	1	0.977273	1	1	1	0.973904	0.828829	0.982609	1	0.966881	0.938961
139	1	0.984848	1	1	0.977273	1	1	1	0.972454	0.828829	0.982609	1	0.965892	0.93726
140	1	0.984848	1	1	0.977273	1	1	1	0.972091	0.81982	0.982609	1	0.964904	0.935488
141	1	0.984848	1	1	0.977273	1	1	1	0.972454	0.81982	0.982609	1	0.965151	0.935919
142	1	0.984848	1	1	0.977273	1	1	1	0.972454	0.81982	0.982609	1	0.965151	0.935923
143	1	0.984848	1	1	0.977273	1	1	1	0.972091	0.822823	0.982609	1	0.965151	0.93595
144	1	0.984848	1	1	0.977273	1	1	1	0.972454	0.825826	0.982609	1	0.965645	0.936825
145	1	0.984848	1	1	0.977273	1	1	1	0.972816	0.834835	0.982609	1	0.966634	0.938602
146	1	0.969697	1	1	0.977273	1	1	1	0.973179	0.81982	0.982609	1	0.965398	0.936299
147	1	0.969697	1	1	0.977273	1	1	1	0.973541	0.816817	0.991304	1	0.965645	0.936732
148	1	0.969697	1	1	0.988636	1	1	1	0.972816	0.810811	0.991304	1	0.964904	0.935442
149	1	0.969697	1	1	0.977273	1	1	1	0.973904	0.831832	0.982609	1	0.966881	0.938952
150	1	0.969697	1	1	0.977273	1	1	1	0.973904	0.831832	0.982609	1	0.966881	0.938957
151	1	0.969697	1	1	0.977273	1	1	1	0.974266	0.831832	0.982609	1	0.967128	0.939385
152	1	0.969697	1	1	0.977273	1	1	1	0.974628	0.837838	0.991304	1	0.968117	0.941182
153	1	0.969697	1	1	0.977273	1	1	1	0.974266	0.840841	0.991304	1	0.968117	0.941205
154	1	0.969697	1	1	0.977273	1	1	1	0.973904	0.840841	0.991304	1	0.96787	0.940776
155	1	0.969697	1	1	0.977273	1	1	1	0.974628	0.846847	0.991304	1	0.968858	0.942546
156	1	0.969697	1	1	0.977273	1	1	1	0.972816	0.837838	1	1	0.967128	0.939503
157	1	0.969697	1	1	0.977273	1	1	1	0.972816	0.840841	1	1	0.967375	0.939958
158	1	0.969697	1	1	0.977273	1	1	1	0.973179	0.837838	1	1	0.967375	0.939939
159	1	0.969697	1	1	0.977273	1	1	1	0.974266	0.825826	1	1	0.967128	0.939403
160	1	0.969697	1	1	0.977273	1	1	1	0.974266	0.828829	1	1	0.967375	0.939857
161	1	0.984848	1	1	0.988636	1	1	1	0.974628	0.846847	1	1	0.9696	0.943943
162	1	0.954545	1	1	0.988636	1	1	1	0.972816	0.843844	1	1	0.967622	0.940401
163	1	0.954545	1	1	0.988636	1	1	1	0.972454	0.843844	1	1	0.967375	0.939975
164	1	0.969697	1	1	0.988636	1	1	1	0.972454	0.837838	1	1	0.967128	0.939551
165	1	0.969697	1	1	0.988636	1	1	1	0.972816	0.855856	1	1	0.968858	0.942684
166	1	0.984848	1	1	0.988636	1	1	1	0.972454	0.837838	1	1	0.967375	0.940022
167	1	0.984848	1	1	0.988636	1	1	1	0.972816	0.837838	1	1	0.967622	0.940446
168	1	0.969697	1	1	0.988636	1	1	1	0.973179	0.84985	1	1	0.968611	0.942214
169	1	0.984848	1	1	0.988636	1	1	1	0.973179	0.852853	1	1	0.969105	0.943136
170	1	0.984848	1	1	0.988636	1	1	1	0.973541	0.846847	1	1	0.968858	0.942658
171	1	0.969697	1	1	0.988636	1	1	1	0.972454	0.84985	1	1	0.968117	0.94137
172	1	0.969697	1	1	0.988636	1	1	1	0.973541	0.852853	1	1	0.969105	0.943104
173	1	0.969697	1	1	0.988636	1	1	1	0.973541	0.861862	1	1	0.969847	0.94446
174	1	0.969697	1	1	0.988636	1	1	1	0.973179	0.870871	1	1	0.970341	0.94539
175	1	0.969697	1	1	0.988636	1	1	1	0.973179	0.870871	1	1	0.970341	0.945387
176	1	0.969697	1	1	0.988636	1	1	1	0.973541	0.873874	1	1	0.970835	0.946267
177	1	0.969697	1	1	0.988636	1	1	1	0.973541	0.873874	1	1	0.970835	0.946267
178	1	0.969697	1	1	0.988636	1	1	1	0.973904	0.870871	1	1	0.970835	0.946253
179	1	1	1	1	0.988636	1	1	1	0.974628	0.870871	1	1	0.971824	0.948044
180	1	1	1	1	0.988636	1	1	1	0.974628	0.861862	1	1	0.971083	0.946685
181	1	1	1	1	0.988636	1	1	1	0.975353	0.861862	1	1	0.971577	0.947551
182	1	1	1	1	0.988636	1	1	1	0.975353	0.861862	1	1	0.971577	0.947553
183	1	1	1	1	0.988636	1	1	1	0.974266	0.867868	1	1	0.97133	0.947162
184	1	1	1	1	0.988636	1	1	1	0.975353	0.873874	1	1	0.972565	0.949355
185	1	0.984848	1	1	0.988636	1	1	1	0.976441	0.864865	1	1	0.972318	0.948813
186	1	0.984848	1	1	0.988636	1	1	1	0.976803	0.867868	1	1	0.972813	0.949703
187	1	1	1	1	0.988636	1	1	1	0.976441	0.867868	1	1	0.972813	0.949741
188	1	0.984848	1	1	0.988636	1	1	1	0.976803	0.870871	1	1	0.97306	0.950157
189	1	0.984848	1	1	0.988636	1	1	1	0.977528	0.873874	1	1	0.973801	0.951481
190	1	0.984848	1	1	0.988636	1	1	1	0.977166	0.876877	1	1	0.973801	0.951506
191	1	0.984848	1	1	0.988636	1	1	1	0.977166	0.87988	1	1	0.974048	0.951964
192	1	0.984848	1	1	0.988636	1	1	1	0.977528	0.876877	1	1	0.974048	0.951938
193	1	0.984848	1	1	0.988636	1	1	1	0.977528	0.873874	1	1	0.973801	0.951483
194	1	0.984848	1	1	0.988636	1	1	1	0.977528	0.876877	1	1	0.974048	0.951939
195	1	0.969697	1	1	0.988636	1	1	1	0.977166	0.873874	1	1	0.973307	0.950574
196	1	0.984848	1	1	0.988636	1	1	1	0.977166	0.870871	1	1	0.973307	0.950592
197	1	0.984848	1	1	0.988636	1	1	1	0.977891	0.870871	1	1	0.973801	0.95146
198	1	0.984848	1	1	0.988636	1	1	1	0.977891	0.876877	1	1	0.974296	0.952367
199	1	0.984848	1	1	0.988636	1	1	1	0.977166	0.876877	1	1	0.973801	0.951485
200	1	0.984848	1	1	0.988636	1	1	1	0.976441	0.876877	1	1	0.973307	0.950622
201	1	0.984848	1	1	0.988636	1	1	1	0.975716	0.876877	1	1	0.972813	0.949761
202	1	0.984848	1	1	0.988636	1	1	1	0.976078	0.873874	1	1	0.972813	0.949744
203	1	0.984848	1	1	0.988636	1	1	1	0.976078	0.87988	1	1	0.973307	0.950668
204	1	0.969697	1	1	0.988636	1	1	1	0.977166	0.885886	1	1	0.974296	0.952396
205	1	0.969697	1	1	0.988636	1	1	1	0.976803	0.894895	1	1	0.97479	0.953331
206	1	0.969697	1	1	0.988636	1	1	1	0.976078	0.897898	1	1	0.974543	0.952924
207	1	0.969697	1	1	0.988636	1	1	1	0.976078	0.894895	1	1	0.974296	0.952467
208	1	0.984848	1	1	0.988636	1	1	1	0.978253	0.894895	1	1	0.976026	0.955532
209	1	0.984848	1	1	0.988636	1	1	1	0.978253	0.888889	1	1	0.975531	0.954622
210	1	0.969697	1	1	0.988636	1	1	1	0.978978	0.897898	1	1	0.97652	0.956393
211	1	0.969697	1	1	0.988636	1	1	1	0.977891	0.891892	1	1	0.975284	0.954178
212	1	0.984848	1	1	0.988636	1	1	1	0.977528	0.891892	1	1	0.975284	0.954218
213	1	0.984848	1	1	0.988636	1	1	1	0.977528	0.888889	1	1	0.975037	0.953758
214	1	0.984848	1	1	0.988636	1	1	1	0.978253	0.894895	1	1	0.976026	0.955549
215	1	0.984848	1	1	1	1	1	1	0.979703	0.888889	1	1	0.976767	0.956851
216	1	0.984848	1	1	1	1	1	1	0.980065	0.891892	1	1	0.977261	0.957744
217	1	0.984848	1	1	1	1	1	1	0.979703	0.888889	1	1	0.976767	0.956849
218	1	0.984848	1	1	1	1	1	1	0.97934	0.903904	1	1	0.977756	0.958702
219	1	0.984848	1	1	1	1	1	1	0.978253	0.90991	1	1	0.977509	0.958304
220	1	0.984848	1	1	1	1	1	1	0.977891	0.906907	1	1	0.977014	0.957408
221	1	1	1	1	1	1	1	1	0.977891	0.921922	1	1	0.978497	0.960159
222	1	1	1	1	1	1	1	1	0.978253	0.924925	1	1	0.978992	0.961051
223	1	1	1	1	1	1	1	1	0.978978	0.924925	1	1	0.979486	0.961927
224	1	1	1	1	1	1	1	1	0.97934	0.924925	1	1	0.979733	0.962362
225	1	1	1	1	1	1	1	1	0.978615	0.921922	1	1	0.978992	0.961025
226	1	1	1	1	1	1	1	1	0.978615	0.918919	1	1	0.978744	0.960565
227	1	1	1	1	1	1	1	1	0.978615	0.921922	1	1	0.978992	0.961023
228	1	1	1	1	1	1	1	1	0.978253	0.924925	1	1	0.978992	0.961045
229	1	1	1	1	1	1	1	1	0.977891	0.924925	1	1	0.978744	0.960603
230	1	1	1	1	1	1	1	1	0.97934	0.921922	1	1	0.979486	0.961912
231	1	1	1	1	1	1	1	1	0.97934	0.921922	1	1	0.979486	0.96191
232	1	1	1	1	1	1	1	1	0.978978	0.924925	1	1	0.979486	0.961927
233	1	1	1	1	1	1	1	1	0.978615	0.927928	1	1	0.979486	0.961946
234	1	1	1	1	1	1	1	1	0.978615	0.927928	1	1	0.979486	0.961944
235	1	1	1	1	1	1	1	1	0.978978	0.927928	1	1	0.979733	0.962382
236	1	1	1	1	1	1	1	1	0.977891	0.927928	1	1	0.978992	0.961069
237	1	0.984848	1	1	1	1	1	1	0.978978	0.927928	1	1	0.979486	0.961917
238	1	1	1	1	1	1	1	1	0.97934	0.927928	1	1	0.97998	0.962833
239	1	1	1	1	1	1	1	1	0.977528	0.927928	1	1	0.978744	0.960629
240	1	1	1	1	1	1	1	1	0.977166	0.927928	1	1	0.978497	0.960196
241	1	1	1	1	1	1	1	1	0.978978	0.924925	1	1	0.979486	0.961935
242	1	1	1	1	1	1	1	1	0.978615	0.927928	1	1	0.979486	0.961949
243	1	1	1	1	1	1	1	1	0.977891	0.933934	1	1	0.979486	0.961977
244	1	1	1	1	1	1	1	1	0.977528	0.933934	1	1	0.979239	0.96154
245	1	1	1	1	1	1	1	1	0.977891	0.930931	1	1	0.979239	0.961522
246	1	1	1	1	1	1	1	1	0.977891	0.933934	1	1	0.979486	0.961983
247	1	1	1	1	1	1	1	1	0.978253	0.933934	1	1	0.979733	0.962419
248	1	1	1	1	1	1	1	1	0.978978	0.936937	1	1	0.980475	0.963762
249	1	1	1	1	1	1	1	1	0.978978	0.936937	1	1	0.980475	0.963762
250	1	1	1	1	1	1	1	1	0.978978	0.933934	1	1	0.980227	0.963316
251	1	1	1	1	1	1	1	1	0.977891	0.942943	1	1	0.980227	0.963368
252	1	1	1	1	1	1	1	1	0.978253	0.93994	1	1	0.980227	0.963352
253	1	1	1	1	1	1	1	1	0.978253	0.936937	1	1	0.97998	0.962884
254	1	1	1	1	1	1	1	1	0.977891	0.93994	1	1	0.97998	0.962908
255	1	1	1	1	1	1	1	1	0.978978	0.936937	1	1	0.980475	0.963761
256	1	1	1	1	1	1	1	1	0.980065	0.936937	1	1	0.981216	0.965083
257	1	1	1	1	1	1	1	1	0.97934	0.936937	1	1	0.980722	0.964203
258	1	1	1	1	1	1	1	1	0.980065	0.93994	1	1	0.981463	0.965541
259	1	1	1	1	1	1	1	1	0.980065	0.930931	1	1	0.980722	0.964164
260	1	1	1	1	1	1	1	1	0.980428	0.933934	1	1	0.981216	0.965057
261	1	1	1	1	1	1	1	1	0.980428	0.933934	1	1	0.981216	0.965067
262	1	1	1	1	1	1	1	1	0.980428	0.936937	1	1	0.981463	0.965515
263	1	1	1	1	1	1	1	1	0.980065	0.933934	1	1	0.980969	0.964615
264	1	1	1	1	1	1	1	1	0.981153	0.927928	1	1	0.981216	0.965019
265	1	1	1	1	1	1	1	1	0.981153	0.930931	1	1	0.981463	0.965477
266	1	1	1	1	1	1	1	1	0.981153	0.936937	1	1	0.981957	0.966401
267	1	1	1	1	1	1	1	1	0.981153	0.936937	1	1	0.981957	0.966401
268	1	1	1	1	1	1	1	1	0.98224	0.936937	1	1	0.982699	0.967732
269	1	1	1	1	1	1	1	1	0.981153	0.933934	1	1	0.98171	0.965936
270	1	1	1	1	1	1	1	1	0.981515	0.936937	1	1	0.982205	0.966839
271	1	1	1	1	1	1	1	1	0.981877	0.936937	1	1	0.982452	0.967291
272	1	1	1	1	1	1	1	1	0.983327	0.942943	1	1	0.983935	0.96999
273	1	1	1	1	1	1	1	1	0.983327	0.942943	1	1	0.983935	0.96999
274	1	1	1	1	1	1	1	1	0.983327	0.93994	1	1	0.983688	0.969528
275	1	1	1	1	1	1	1	1	0.983327	0.936937	1	1	0.98344	0.969066
276	1	1	1	1	1	1	1	1	0.983327	0.933934	1	1	0.983193	0.968602
277	1	1	1	1	1	1	1	1	0.983327	0.933934	1	1	0.983193	0.968604
278	1	1	1	1	1	1	1	1	0.98369	0.93994	1	1	0.983935	0.969973
279	1	1	1	1	1	1	1	1	0.983327	0.93994	1	1	0.983688	0.969531
280	1	1	1	1	1	1	1	1	0.982965	0.93994	1	1	0.98344	0.969086
281	1	1	1	1	1	1	1	1	0.98369	0.93994	1	1	0.983935	0.969976
282	1	1	1	1	1	1	1	1	0.984052	0.945946	1	1	0.984676	0.971345
283	1	1	1	1	1	1	1	1	0.983327	0.945946	1	1	0.984182	0.970446
284	1	1	1	1	1	1	1	1	0.983327	0.945946	1	1	0.984182	0.970446
285	1	1	1	1	1	1	1	1	0.983327	0.942943	1	1	0.983935	0.969986
286	1	1	1	1	1	1	1	1	0.98369	0.942943	1	1	0.984182	0.970438
287	1	1	1	1	1	1	1	1	0.983327	0.945946	1	1	0.984182	0.970454
288	1	1	1	1	1	1	1	1	0.984052	0.945946	1	1	0.984676	0.971346
289	1	1	1	1	1	1	1	1	0.984052	0.945946	1	1	0.984676	0.971346
290	1	1	1	1	1	1	1	1	0.984052	0.942943	1	1	0.984429	0.970884
291	1	1	1	1	1	1	1	1	0.984052	0.948949	1	1	0.984923	0.971809
292	1	1	1	1	1	1	1	1	0.984052	0.948949	1	1	0.984923	0.971809
293	1	1	1	1	1	1	1	1	0.983327	0.945946	1	1	0.984182	0.97045
294	1	1	1	1	1	1	1	1	0.98369	0.945946	1	1	0.984429	0.970896
295	1	1	1	1	1	1	1	1	0.984052	0.951952	1	1	0.985171	0.972266
296	1	1	1	1	1	1	1	1	0.984415	0.951952	1	1	0.985418	0.972716
297	1	1	1	1	1	1	1	1	0.984415	0.954955	1	1	0.985665	0.973179
298	1	1	1	1	1	1	1	1	0.984777	0.954955	1	1	0.985912	0.97363
299	1	1	1	1	1	1	1	1	0.984415	0.954955	1	1	0.985665	0.973183
300	1	1	1	1	1	1	1	1	0.984052	0.951952	1	1	0.985171	0.972268
301	1	1	1	1	1	1	1	1	0.984052	0.951952	1	1	0.985171	0.97227
302	1	1	1	1	1	1	1	1	0.984415	0.957958	1	1	0.985912	0.973643
303	1	1	1	1	1	1	1	1	0.984052	0.954955	1	1	0.985418	0.972738
304	1	1	1	1	1	1	1	1	0.984415	0.957958	1	1	0.985912	0.97365
305	1	1	1	1	1	1	1	1	0.984777	0.966967	1	1	0.986901	0.975485
306	1	1	1	1	1	1	1	1	0.985502	0.96997	1	1	0.987642	0.976854
307	1	1	1	1	1	1	1	1	0.984777	0.96997	1	1	0.987148	0.975952
308	1	1	1	1	1	1	1	1	0.986227	0.960961	1	1	0.987395	0.976359
309	1	1	1	1	1	1	1	1	0.985864	0.963964	1	1	0.987395	0.976372
310	1	1	1	1	1	1	1	1	0.985864	0.960961	1	1	0.987148	0.975908
311	1	1	1	1	1	1	1	1	0.985864	0.960961	1	1	0.987148	0.975908
312	1	1	1	1	1	1	1	1	0.985502	0.963964	1	1	0.987148	0.975919
313	1	1	1	1	1	1	1	1	0.985502	0.957958	1	1	0.986653	0.974989
314	1	1	1	1	1	1	1	1	0.98514	0.957958	1	1	0.986406	0.974533
315	1	1	1	1	1	1	1	1	0.98514	0.957958	1	1	0.986406	0.974534
316	1	1	1	1	1	1	1	1	0.985864	0.960961	1	1	0.987148	0.975899
317	1	1	1	1	1	1	1	1	0.98514	0.963964	1	1	0.986901	0.975463
318	1	1	1	1	1	1	1	1	0.985864	0.963964	1	1	0.987395	0.976362
319	1	1	1	1	1	1	1	1	0.985864	0.960961	1	1	0.987148	0.975896
320	1	1	1	1	1	1	1	1	0.985502	0.960961	1	1	0.986901	0.975446
321	1	1	1	1	1	1	1	1	0.985502	0.957958	1	1	0.986653	0.974983
322	1	1	1	1	1	1	1	1	0.98514	0.960961	1	1	0.986653	0.974997
323	1	1	1	1	1	1	1	1	0.985864	0.960961	1	1	0.987148	0.975897
324	1	1	1	1	1	1	1	1	0.985502	0.966967	1	1	0.987395	0.976374
325	1	1	1	1	1	1	1	1	0.985864	0.963964	1	1	0.987395	0.976364
326	1	1	1	1	1	1	1	1	0.985502	0.966967	1	1	0.987395	0.976377
327	1	1	1	1	1	1	1	1	0.985502	0.966967	1	1	0.987395	0.976378
328	1	1	1	1	1	1	1	1	0.985502	0.963964	1	1	0.987148	0.975913
329	1	1	1	1	1	1	1	1	0.985502	0.963964	1	1	0.987148	0.975914
330	1	1	1	1	1	1	1	1	0.985502	0.960961	1	1	0.986901	0.975451
331	1	1	1	1	1	1	1	1	0.98514	0.960961	1	1	0.986653	0.975002
332	1	1	1	1	1	1	1	1	0.985864	0.960961	1	1	0.987148	0.975903
333	1	1	1	1	1	1	1	1	0.985502	0.960961	1	1	0.986901	0.975453
334	1	1	1	1	1	1	1	1	0.985502	0.957958	1	1	0.986653	0.974987
335	1	1	1	1	1	1	1	1	0.985502	0.963964	1	1	0.987148	0.975915
336	1	1	1	1	1	1	1	1	0.985502	0.963964	1	1	0.987148	0.975915
337	1	1	1	1	1	1	1	1	0.986227	0.963964	1	1	0.987642	0.976817
338	1	1	1	1	1	1	1	1	0.986227	0.966967	1	1	0.987889	0.977283
339	1	1	1	1	1	1	1	1	0.986227	0.963964	1	1	0.987642	0.976818
340	1	1	1	1	1	1	1	1	0.986227	0.963964	1	1	0.987642	0.976818
341	1	1	1	1	1	1	1	1	0.986589	0.963964	1	1	0.987889	0.977269
342	1	1	1	1	1	1	1	1	0.987314	0.963964	1	1	0.988384	0.978174
343	1	1	1	1	1	1	1	1	0.987314	0.972973	1	1	0.989125	0.979569
344	1	1	1	1	1	1	1	1	0.987314	0.96997	1	1	0.988878	0.979104
345	1	1	1	1	1	1	1	1	0.987314	0.972973	1	1	0.989125	0.979569
346	1	1	1	1	1	1	1	1	0.987314	0.972973	1	1	0.989125	0.979569
347	1	1	1	1	1	1	1	1	0.987677	0.972973	1	1	0.989372	0.980021
348	1	1	1	1	1	1	1	1	0.986589	0.972973	1	1	0.988631	0.978663
349	1	1	1	1	1	1	1	1	0.986952	0.972973	1	1	0.988878	0.979115
350	1	1	1	1	1	1	1	1	0.987314	0.975976	1	1	0.989372	0.980033
351	1	1	1	1	1	1	1	1	0.987314	0.975976	1	1	0.989372	0.980033
352	1	1	1	1	1	1	1	1	0.987677	0.972973	1	1	0.989372	0.980021
353	1	1	1	1	1	1	1	1	0.987314	0.975976	1	1	0.989372	0.980035
354	1	1	1	1	1	1	1	1	0.986952	0.975976	1	1	0.989125	0.979581
355	1	1	1	1	1	1	1	1	0.986589	0.975976	1	1	0.988878	0.979128
356	1	1	1	1	1	1	1	1	0.987314	0.96997	1	1	0.988878	0.979102
357	1	1	1	1	1	1	1	1	0.987314	0.96997	1	1	0.988878	0.979102
358	1	1	1	1	1	1	1	1	0.987314	0.96997	1	1	0.988878	0.979102
359	1	1	1	1	1	1	1	1	0.987314	0.96997	1	1	0.988878	0.979102
360	1	1	1	1	1	1	1	1	0.987677	0.96997	1	1	0.989125	0.979555
361	1	1	1	1	1	1	1	1	0.986952	0.972973	1	1	0.988878	0.979114
362	1	1	1	1	1	1	1	1	0.986589	0.972973	1	1	0.988631	0.978662
363	1	1	1	1	1	1	1	1	0.986952	0.972973	1	1	0.988878	0.979115
364	1	1	1	1	1	1	1	1	0.987314	0.96997	1	1	0.988878	0.979101
365	1	1	1	1	1	1	1	1	0.986589	0.96997	1	1	0.988384	0.978197
366	1	1	1	1	1	1	1	1	0.986952	0.96997	1	1	0.988631	0.978649
367	1	1	1	1	1	1	1	1	0.986952	0.96997	1	1	0.988631	0.978649
368	1	1	1	1	1	1	1	1	0.986952	0.96997	1	1	0.988631	0.978649
369	1	1	1	1	1	1	1	1	0.987314	0.96997	1	1	0.988878	0.979101
370	1	1	1	1	1	1	1	1	0.986952	0.972973	1	1	0.988878	0.979115
371	1	1	1	1	1	1	1	1	0.986952	0.96997	1	1	0.988631	0.978649
372	1	1	1	1	1	1	1	1	0.987314	0.96997	1	1	0.988878	0.979101
373	1	1	1	1	1	1	1	1	0.986952	0.96997	1	1	0.988631	0.978649
374	1	1	1	1	1	1	1	1	0.986952	0.96997	1	1	0.988631	0.978649
375	1	1	1	1	1	1	1	1	0.986589	0.96997	1	1	0.988384	0.978198
376	1	1	1	1	1	1	1	1	0.986952	0.96997	1	1	0.988631	0.978649
377	1	1	1	1	1	1	1	1	0.986952	0.96997	1	1	0.988631	0.978649
378	1	1	1	1	1	1	1	1	0.986589	0.972973	1	1	0.988631	0.978663
379	1	1	1	1	1	1	1	1	0.986589	0.972973	1	1	0.988631	0.978663
380	1	1	1	1	1	1	1	1	0.986227	0.972973	1	1	0.988384	0.978209
381	1	1	1	1	1	1	1	1	0.986952	0.972973	1	1	0.988878	0.979111
382	1	1	1	1	1	1	1	1	0.986589	0.975976	1	1	0.988878	0.979125
383	1	1	1	1	1	1	1	1	0.986227	0.975976	1	1	0.988631	0.978674
384	1	1	1	1	1	1	1	1	0.986227	0.975976	1	1	0.988631	0.978674
385	1	1	1	1	1	1	1	1	0.98514	0.975976	1	1	0.987889	0.977321
386	1	1	1	1	1	1	1	1	0.986589	0.975976	1	1	0.988878	0.979125
387	1	1	1	1	1	1	1	1	0.986589	0.975976	1	1	0.988878	0.979125
388	1	1	1	1	1	1	1	1	0.986589	0.975976	1	1	0.988878	0.979125
389	1	1	1	1	1	1	1	1	0.986589	0.975976	1	1	0.988878	0.979125
390	1	1	1	1	1	1	1	1	0.986952	0.975976	1	1	0.989125	0.979577
391	1	1	1	1	1	1	1	1	0.986589	0.972973	1	1	0.988631	0.978659
392	1	1	1	1	1	1	1	1	0.986589	0.975976	1	1	0.988878	0.979126
393	1	1	1	1	1	1	1	1	0.986589	0.975976	1	1	0.988878	0.979126
394	1	1	1	1	1	1	1	1	0.986227	0.975976	1	1	0.988631	0.978674
395	1	1	1	1	1	1	1	1	0.985864	0.975976	1	1	0.988384	0.978223
396	1	1	1	1	1	1	1	1	0.986589	0.972973	1	1	0.988631	0.97866
397	1	1	1	1	1	1	1	1	0.986227	0.972973	1	1	0.988384	0.978209
398	1	1	1	1	1	1	1	1	0.986589	0.972973	1	1	0.988631	0.978663
399	1	1	1	1	1	1	1	1	0.985864	0.972973	1	1	0.988136	0.977759
400	1	1	1	1	1	1	1	1	0.986227	0.972973	1	1	0.988384	0.978209
401	1	1	1	1	1	1	1	1	0.985864	0.972973	1	1	0.988136	0.977757
402	1	1	1	1	1	1	1	1	0.986227	0.972973	1	1	0.988384	0.978208
403	1	1	1	1	1	1	1	1	0.986227	0.972973	1	1	0.988384	0.978209
404	1	1	1	1	1	1	1	1	0.986227	0.975976	1	1	0.988631	0.978675
405	1	1	1	1	1	1	1	1	0.986589	0.975976	1	1	0.988878	0.979128
406	1	1	1	1	1	1	1	1	0.986589	0.975976	1	1	0.988878	0.979128
407	1	1	1	1	1	1	1	1	0.986227	0.972973	1	1	0.988384	0.97821
408	1	1	1	1	1	1	1	1	0.985864	0.972973	1	1	0.988136	0.97776
409	1	1	1	1	1	1	1	1	0.986227	0.975976	1	1	0.988631	0.978676
410	1	1	1	1	1	1	1	1	0.986227	0.975976	1	1	0.988631	0.978674
411	1	1	1	1	1	1	1	1	0.985864	0.972973	1	1	0.988136	0.977758
412	1	1	1	1	1	1	1	1	0.985864	0.972973	1	1	0.988136	0.977759
413	1	1	1	1	1	1	1	1	0.985864	0.972973	1	1	0.988136	0.977759
414	1	1	1	1	1	1	1	1	0.985864	0.972973	1	1	0.988136	0.977759
415	1	1	1	1	1	1	1	1	0.985864	0.972973	1	1	0.988136	0.977759
416	1	1	1	1	1	1	1	1	0.985864	0.972973	1	1	0.988136	0.977759
417	1	1	1	1	1	1	1	1	0.986227	0.975976	1	1	0.988631	0.978675
418	1	1	1	1	1	1	1	1	0.986227	0.975976	1	1	0.988631	0.978675
419	1	1	1	1	1	1	1	1	0.985864	0.975976	1	1	0.988384	0.978224
420	1	1	1	1	1	1	1	1	0.985502	0.975976	1	1	0.988136	0.977773
421	1	1	1	1	1	1	1	1	0.985864	0.975976	1	1	0.988384	0.978223
422	1	1	1	1	1	1	1	1	0.98514	0.975976	1	1	0.987889	0.977323
423	1	1	1	1	1	1	1	1	0.98514	0.975976	1	1	0.987889	0.977323
424	1	1	1	1	1	1	1	1	0.985502	0.975976	1	1	0.988136	0.977773
425	1	1	1	1	1	1	1	1	0.986227	0.975976	1	1	0.988631	0.978675
426	1	1	1	1	1	1	1	1	0.986227	0.975976	1	1	0.988631	0.978675
427	1	1	1	1	1	1	1	1	0.986227	0.975976	1	1	0.988631	0.978675
428	1	1	1	1	1	1	1	1	0.986589	0.984985	1	1	0.989619	0.980525
429	1	1	1	1	1	1	1	1	0.986952	0.981982	1	1	0.989619	0.980512
430	1	1	1	1	1	1	1	1	0.986952	0.981982	1	1	0.989619	0.980512
431	1	1	1	1	1	1	1	1	0.986952	0.981982	1	1	0.989619	0.980512
432	1	1	1	1	1	1	1	1	0.986589	0.981982	1	1	0.989372	0.980059
433	1	1	1	1	1	1	1	1	0.986952	0.981982	1	1	0.989619	0.980512
434	1	1	1	1	1	1	1	1	0.987314	0.984985	1	1	0.990114	0.98143
435	1	1	1	1	1	1	1	1	0.987314	0.987988	1	1	0.990361	0.981897
436	1	1	1	1	1	1	1	1	0.986589	0.987988	1	1	0.989867	0.980991
437	1	1	1	1	1	1	1	1	0.986589	0.987988	1	1	0.989867	0.980991
438	1	1	1	1	1	1	1	1	0.986227	0.987988	1	1	0.989619	0.980539
439	1	1	1	1	1	1	1	1	0.986227	0.987988	1	1	0.989619	0.980539
440	1	1	1	1	1	1	1	1	0.986589	0.990991	1	1	0.990114	0.981458
441	1	1	1	1	1	1	1	1	0.986589	0.993994	1	1	0.990361	0.981924
442	1	1	1	1	1	1	1	1	0.986227	0.993994	1	1	0.990114	0.981472
443	1	1	1	1	1	1	1	1	0.986589	0.993994	1	1	0.990361	0.981925
444	1	1	1	1	1	1	1	1	0.986589	0.993994	1	1	0.990361	0.981925
445	1	1	1	1	1	1	1	1	0.986589	0.993994	1	1	0.990361	0.981925
446	1	1	1	1	1	1	1	1	0.986589	0.993994	1	1	0.990361	0.981925
447	1	1	1	1	1	1	1	1	0.987314	0.993994	1	1	0.990855	0.982831
448	1	1	1	1	1	1	1	1	0.986589	0.993994	1	1	0.990361	0.981923
449	1	1	1	1	1	1	1	1	0.986589	0.996997	1	1	0.990608	0.98239
450	1	1	1	1	1	1	1	1	0.986589	0.993994	1	1	0.990361	0.981923
451	1	1	1	1	1	1	1	1	0.986952	0.993994	1	1	0.990608	0.982377
452	1	1	1	1	1	1	1	1	0.986952	0.990991	1	1	0.990361	0.98191
453	1	1	1	1	1	1	1	1	0.986952	0.993994	1	1	0.990608	0.982377
454	1	1	1	1	1	1	1	1	0.986952	0.990991	1	1	0.990361	0.98191
455	1	1	1	1	1	1	1	1	0.987314	0.993994	1	1	0.990855	0.982829
456	1	1	1	1	1	1	1	1	0.987314	0.993994	1	1	0.990855	0.982829
457	1	1	1	1	1	1	1	1	0.986589	0.990991	1	1	0.990114	0.981456
458	1	1	1	1	1	1	1	1	0.986589	0.990991	1	1	0.990114	0.981456
459	1	1	1	1	1	1	1	1	0.986589	0.990991	1	1	0.990114	0.981456
460	1	1	1	1	1	1	1	1	0.986952	0.990991	1	1	0.990361	0.981909
461	1	1	1	1	1	1	1	1	0.986952	0.990991	1	1	0.990361	0.98191
462	1	1	1	1	1	1	1	1	0.986589	0.990991	1	1	0.990114	0.981456
463	1	1	1	1	1	1	1	1	0.986589	0.990991	1	1	0.990114	0.981456
464	1	1	1	1	1	1	1	1	0.986589	0.990991	1	1	0.990114	0.981456
465	1	1	1	1	1	1	1	1	0.986589	0.990991	1	1	0.990114	0.981456
466	1	1	1	1	1	1	1	1	0.986589	0.990991	1	1	0.990114	0.981456
467	1	1	1	1	1	1	1	1	0.986952	0.990991	1	1	0.990361	0.98191
468	1	1	1	1	1	1	1	1	0.986952	0.990991	1	1	0.990361	0.981908
469	1	1	1	1	1	1	1	1	0.986589	0.993994	1	1	0.990361	0.981922
470	1	1	1	1	1	1	1	1	0.986589	0.993994	1	1	0.990361	0.981922
471	1	1	1	1	1	1	1	1	0.986952	0.993994	1	1	0.990608	0.982376
472	1	1	1	1	1	1	1	1	0.986952	0.993994	1	1	0.990608	0.982376
473	1	1	1	1	1	1	1	1	0.986589	0.990991	1	1	0.990114	0.981454
474	1	1	1	1	1	1	1	1	0.986227	0.990991	1	1	0.989867	0.981002
475	1	1	1	1	1	1	1	1	0.985502	0.993994	1	1	0.989619	0.980563
476	1	1	1	1	1	1	1	1	0.986227	0.993994	1	1	0.990114	0.981468
477	1	1	1	1	1	1	1	1	0.986227	0.993994	1	1	0.990114	0.981467
478	1	1	1	1	1	1	1	1	0.985864	0.990991	1	1	0.989619	0.980549
479	1	1	1	1	1	1	1	1	0.986589	0.990991	1	1	0.990114	0.981454
480	1	1	1	1	1	1	1	1	0.986227	0.990991	1	1	0.989867	0.981001
481	1	1	1	1	1	1	1	1	0.985864	0.990991	1	1	0.989619	0.980549
482	1	1	1	1	1	1	1	1	0.985502	0.990991	1	1	0.989372	0.980098
483	1	1	1	1	1	1	1	1	0.98514	0.990991	1	1	0.989125	0.979646
484	1	1	1	1	1	1	1	1	0.98514	0.990991	1	1	0.989125	0.979646
485	1	1	1	1	1	1	1	1	0.98514	0.993994	1	1	0.989372	0.980112
486	1	1	1	1	1	1	1	1	0.985864	0.990991	1	1	0.989619	0.980552
487	1	1	1	1	1	1	1	1	0.986227	0.993994	1	1	0.990114	0.981469
488	1	1	1	1	1	1	1	1	0.986227	0.993994	1	1	0.990114	0.981468
489	1	1	1	1	1	1	1	1	0.985864	0.993994	1	1	0.989867	0.981016
490	1	1	1	1	1	1	1	1	0.986227	0.993994	1	1	0.990114	0.981469
491	1	1	1	1	1	1	1	1	0.986589	0.993994	1	1	0.990361	0.981921
492	1	1	1	1	1	1	1	1	0.986952	0.993994	1	1	0.990608	0.982374
493	1	1	1	1	1	1	1	1	0.986227	0.993994	1	1	0.990114	0.981468
494	1	1	1	1	1	1	1	1	0.986227	0.993994	1	1	0.990114	0.981468
495	1	1	1	1	1	1	1	1	0.986227	0.993994	1	1	0.990114	0.981468
496	1	1	1	1	1	1	1	1	0.986227	0.996997	1	1	0.990361	0.981935
497	1	1	1	1	1	1	1	1	0.986589	0.993994	1	1	0.990361	0.981923
498	1	1	1	1	1	1	1	1	0.985864	0.987988	1	1	0.989372	0.980086
499	1	1	1	1	1	1	1	1	0.986227	0.990991	1	1	0.989867	0.981004
500	1	1	1	1	1	1	1	1	0.985864	0.990991	1	1	0.989619	0.980552
501	1	1	1	1	1	1	1	1	0.986952	0.993994	1	1	0.990608	0.982376
502	1	1	1	1	1	1	1	1	0.986589	0.993994	1	1	0.990361	0.981923
503	1	1	1	1	1	1	1	1	0.986227	0.993994	1	1	0.990114	0.98147
504	1	1	1	1	1	1	1	1	0.986227	0.993994	1	1	0.990114	0.98147
505	1	1	1	1	1	1	1	1	0.986227	0.993994	1	1	0.990114	0.98147
506	1	1	1	1	1	1	1	1	0.986589	0.993994	1	1	0.990361	0.981923
507	1	1	1	1	1	1	1	1	0.986227	0.993994	1	1	0.990114	0.981469
508	1	1	1	1	1	1	1	1	0.986589	0.993994	1	1	0.990361	0.981922
509	1	1	1	1	1	1	1	1	0.986589	0.993994	1	1	0.990361	0.981922
510	1	1	1	1	1	1	1	1	0.986952	0.993994	1	1	0.990608	0.982375
511	1	1	1	1	1	1	1	1	0.987314	0.993994	1	1	0.990855	0.982829
512	1	1	1	1	1	1	1	1	0.986952	0.993994	1	1	0.990608	0.982376
513	1	1	1	1	1	1	1	1	0.986952	0.993994	1	1	0.990608	0.982376
514	1	1	1	1	1	1	1	1	0.986952	0.993994	1	1	0.990608	0.982376
515	1	1	1	1	1	1	1	1	0.986952	0.993994	1	1	0.990608	0.982376
516	1	1	1	1	1	1	1	1	0.987314	0.996997	1	1	0.991102	0.983297
517	1	1	1	1	1	1	1	1	0.986952	0.996997	1	1	0.990855	0.982843
518	1	1	1	1	1	1	1	1	0.987677	0.996997	1	1	0.991349	0.983751
519	1	1	1	1	1	1	1	1	0.987314	0.996997	1	1	0.991102	0.983298
520	1	1	1	1	1	1	1	1	0.988039	0.996997	1	1	0.991597	0.984207
521	1	1	1	1	1	1	1	1	0.988039	0.996997	1	1	0.991597	0.984207
522	1	1	1	1	1	1	1	1	0.988039	1	1	1	0.991844	0.984674
523	1	1	1	1	1	1	1	1	0.988039	1	1	1	0.991844	0.984674
524	1	1	1	1	1	1	1	1	0.987677	1	1	1	0.991597	0.98422
525	1	1	1	1	1	1	1	1	0.987677	1	1	1	0.991597	0.98422
526	1	1	1	1	1	1	1	1	0.987314	1	1	1	0.991349	0.983765
527	1	1	1	1	1	1	1	1	0.987314	1	1	1	0.991349	0.983765
528	1	1	1	1	1	1	1	1	0.987314	1	1	1	0.991349	0.983765
529	1	1	1	1	1	1	1	1	0.987314	1	1	1	0.991349	0.983765
530	1	1	1	1	1	1	1	1	0.986952	1	1	1	0.991102	0.983312
531	1	1	1	1	1	1	1	1	0.986952	1	1	1	0.991102	0.983312
532	1	1	1	1	1	1	1	1	0.986952	1	1	1	0.991102	0.983312
533	1	1	1	1	1	1	1	1	0.986589	1	1	1	0.990855	0.982858
534	1	1	1	1	1	1	1	1	0.986952	1	1	1	0.991102	0.983312
535	1	1	1	1	1	1	1	1	0.986952	1	1	1	0.991102	0.983312
536	1	1	1	1	1	1	1	1	0.987677	1	1	1	0.991597	0.98422
537	1	1	1	1	1	1	1	1	0.986952	1	1	1	0.991102	0.983312
538	1	1	1	1	1	1	1	1	0.986952	1	1	1	0.991102	0.983312
539	1	1	1	1	1	1	1	1	0.988039	1	1	1	0.991844	0.984677
540	1	1	1	1	1	1	1	1	0.987677	1	1	1	0.991597	0.984222
541	1	1	1	1	1	1	1	1	0.987677	1	1	1	0.991597	0.984221
542	1	1	1	1	1	1	1	1	0.987677	1	1	1	0.991597	0.984221
543	1	1	1	1	1	1	1	1	0.989126	1	1	1	0.992585	0.986043
544	1	1	1	1	1	1	1	1	0.989126	1	1	1	0.992585	0.986044
545	1	1	1	1	1	1	1	1	0.989489	1	1	1	0.992832	0.9865
546	1	1	1	1	1	1	1	1	0.989489	1	1	1	0.992832	0.9865
547	1	1	1	1	1	1	1	1	0.989489	1	1	1	0.992832	0.9865
548	1	1	1	1	1	1	1	1	0.989489	0.996997	1	1	0.992585	0.986032
549	1	1	1	1	1	1	1	1	0.989489	0.996997	1	1	0.992585	0.986032
550	1	1	1	1	1	1	1	1	0.989489	0.996997	1	1	0.992585	0.986032
551	1	1	1	1	1	1	1	1	0.989851	0.996997	1	1	0.992832	0.98649
552	1	1	1	1	1	1	1	1	0.989851	1	1	1	0.99308	0.986958
553	1	1	1	1	1	1	1	1	0.989489	1	1	1	0.992832	0.9865
554	1	1	1	1	1	1	1	1	0.989851	1	1	1	0.99308	0.986958
555	1	1	1	1	1	1	1	1	0.989851	0.996997	1	1	0.992832	0.98649
556	1	1	1	1	1	1	1	1	0.990214	0.996997	1	1	0.99308	0.986948
557	1	1	1	1	1	1	1	1	0.990214	0.996997	1	1	0.99308	0.986948
558	1	1	1	1	1	1	1	1	0.989126	0.993994	1	1	0.992091	0.985107
559	1	1	1	1	1	1	1	1	0.989126	0.993994	1	1	0.992091	0.985107
560	1	1	1	1	1	1	1	1	0.989851	0.996997	1	1	0.992832	0.98649
561	1	1	1	1	1	1	1	1	0.989851	0.996997	1	1	0.992832	0.98649
562	1	1	1	1	1	1	1	1	0.989489	1	1	1	0.992832	0.9865
563	1	1	1	1	1	1	1	1	0.989489	1	1	1	0.992832	0.9865
564	1	1	1	1	1	1	1	1	0.989489	0.996997	1	1	0.992585	0.986032
565	1	1	1	1	1	1	1	1	0.989489	0.996997	1	1	0.992585	0.986032
566	1	1	1	1	1	1	1	1	0.989126	0.996997	1	1	0.992338	0.985574
567	1	1	1	1	1	1	1	1	0.988764	0.996997	1	1	0.992091	0.985118
568	1	1	1	1	1	1	1	1	0.989489	1	1	1	0.992832	0.9865
569	1	1	1	1	1	1	1	1	0.989489	1	1	1	0.992832	0.9865
570	1	1	1	1	1	1	1	1	0.987677	1	1	1	0.991597	0.984215
571	1	1	1	1	1	1	1	1	0.987677	1	1	1	0.991597	0.984216
572	1	1	1	1	1	1	1	1	0.987677	1	1	1	0.991597	0.984216
573	1	1	1	1	1	1	1	1	0.988039	0.996997	1	1	0.991597	0.984205
574	1	1	1	1	1	1	1	1	0.988764	0.996997	1	1	0.992091	0.985118
575	1	1	1	1	1	1	1	1	0.988764	0.993994	1	1	0.991844	0.98465
576	1	1	1	1	1	1	1	1	0.989489	0.996997	1	1	0.992585	0.986031
577	1	1	1	1	1	1	1	1	0.989126	0.996997	1	1	0.992338	0.985574
578	1	1	1	1	1	1	1	1	0.989489	0.996997	1	1	0.992585	0.986032
579	1	1	1	1	1	1	1	1	0.989851	0.996997	1	1	0.992832	0.986489
580	1	1	1	1	1	1	1	1	0.989851	0.996997	1	1	0.992832	0.986489
581	1	1	1	1	1	1	1	1	0.989851	0.996997	1	1	0.992832	0.986489
582	1	1	1	1	1	1	1	1	0.989489	0.996997	1	1	0.992585	0.986032
583	1	1	1	1	1	1	1	1	0.989489	0.996997	1	1	0.992585	0.986032
584	1	1	1	1	1	1	1	1	0.988764	0.996997	1	1	0.992091	0.985118
585	1	1	1	1	1	1	1	1	0.989126	0.996997	1	1	0.992338	0.985574
586	1	1	1	1	1	1	1	1	0.989126	0.996997	1	1	0.992338	0.985574
587	1	1	1	1	1	1	1	1	0.989126	0.996997	1	1	0.992338	0.985574
588	1	1	1	1	1	1	1	1	0.988764	0.996997	1	1	0.992091	0.985118
589	1	1	1	1	1	1	1	1	0.988764	0.996997	1	1	0.992091	0.985118
590	1	1	1	1	1	1	1	1	0.988764	0.996997	1	1	0.992091	0.985118
591	1	1	1	1	1	1	1	1	0.988764	0.996997	1	1	0.992091	0.985118
592	1	1	1	1	1	1	1	1	0.988764	0.996997	1	1	0.992091	0.985118
593	1	1	1	1	1	1	1	1	0.988764	0.996997	1	1	0.992091	0.985119
594	1	1	1	1	1	1	1	1	0.988764	0.996997	1	1	0.992091	0.985119
595	1	1	1	1	1	1	1	1	0.988764	0.996997	1	1	0.992091	0.985119
596	1	1	1	1	1	1	1	1	0.988402	0.996997	1	1	0.991844	0.984662
597	1	1	1	1	1	1	1	1	0.988402	0.996997	1	1	0.991844	0.984662
598	1	1	1	1	1	1	1	1	0.988402	0.996997	1	1	0.991844	0.984662
599	1	1	1	1	1	1	1	1	0.988402	0.996997	1	1	0.991844	0.984662
600	1	1	1	1	1	1	1	1	0.988402	0.996997	1	1	0.991844	0.984662
601	1	1	1	1	1	1	1	1	0.988402	0.996997	1	1	0.991844	0.984662
602	1	1	1	1	1	1	1	1	0.988402	0.996997	1	1	0.991844	0.984662
603	1	1	1	1	1	1	1	1	0.988764	0.996997	1	1	0.992091	0.985118
604	1	1	1	1	1	1	1	1	0.988764	0.996997	1	1	0.992091	0.985118
605	1	1	1	1	1	1	1	1	0.988764	0.996997	1	1	0.992091	0.985118
606	1	1	1	1	1	1	1	1	0.988764	0.996997	1	1	0.992091	0.985118
607	1	1	1	1	1	1	1	1	0.988039	0.996997	1	1	0.991597	0.984206
608	1	1	1	1	1	1	1	1	0.988039	0.996997	1	1	0.991597	0.984206
609	1	1	1	1	1	1	1	1	0.988039	0.996997	1	1	0.991597	0.984207
610	1	1	1	1	1	1	1	1	0.987677	0.996997	1	1	0.991349	0.983751
611	1	1	1	1	1	1	1	1	0.988402	0.996997	1	1	0.991844	0.984662
612	1	1	1	1	1	1	1	1	0.988039	0.996997	1	1	0.991597	0.984206
613	1	1	1	1	1	1	1	1	0.989126	0.996997	1	1	0.992338	0.985576
614	1	1	1	1	1	1	1	1	0.989126	0.996997	1	1	0.992338	0.985576
615	1	1	1	1	1	1	1	1	0.989126	0.996997	1	1	0.992338	0.985576
616	1	1	1	1	1	1	1	1	0.988764	0.996997	1	1	0.992091	0.98512
617	1	1	1	1	1	1	1	1	0.988764	0.996997	1	1	0.992091	0.98512
618	1	1	1	1	1	1	1	1	0.988402	0.996997	1	1	0.991844	0.984664
619	1	1	1	1	1	1	1	1	0.989126	0.996997	1	1	0.992338	0.985576
620	1	1	1	1	1	1	1	1	0.988764	0.996997	1	1	0.992091	0.98512
621	1	1	1	1	1	1	1	1	0.988402	0.996997	1	1	0.991844	0.984664
622	1	1	1	1	1	1	1	1	0.988402	0.996997	1	1	0.991844	0.984664
623	1	1	1	1	1	1	1	1	0.988764	0.996997	1	1	0.992091	0.98512
624	1	1	1	1	1	1	1	1	0.988402	0.996997	1	1	0.991844	0.984664
625	1	1	1	1	1	1	1	1	0.988039	0.996997	1	1	0.991597	0.984208
626	1	1	1	1	1	1	1	1	0.988039	0.996997	1	1	0.991597	0.984208
627	1	1	1	1	1	1	1	1	0.988402	0.996997	1	1	0.991844	0.984664
628	1	1	1	1	1	1	1	1	0.988402	0.996997	1	1	0.991844	0.984664
629	1	1	1	1	1	1	1	1	0.988402	0.996997	1	1	0.991844	0.984664
630	1	1	1	1	1	1	1	1	0.988039	0.996997	1	1	0.991597	0.984208
631	1	1	1	1	1	1	1	1	0.988039	0.996997	1	1	0.991597	0.984208
632	1	1	1	1	1	1	1	1	0.988402	0.996997	1	1	0.991844	0.984663
633	1	1	1	1	1	1	1	1	0.988402	0.996997	1	1	0.991844	0.984663
634	1	1	1	1	1	1	1	1	0.988764	0.996997	1	1	0.992091	0.98512
635	1	1	1	1	1	1	1	1	0.988039	0.996997	1	1	0.991597	0.984208
636	1	1	1	1	1	1	1	1	0.988402	0.996997	1	1	0.991844	0.984663
637	1	1	1	1	1	1	1	1	0.988402	0.996997	1	1	0.991844	0.984663
638	1	1	1	1	1	1	1	1	0.988039	0.996997	1	1	0.991597	0.984208
639	1	1	1	1	1	1	1	1	0.988402	0.996997	1	1	0.991844	0.984663
640	1	1	1	1	1	1	1	1	0.988039	0.996997	1	1	0.991597	0.984208
641	1	1	1	1	1	1	1	1	0.988039	0.996997	1	1	0.991597	0.984208
642	1	1	1	1	1	1	1	1	0.988039	0.996997	1	1	0.991597	0.984208
643	1	1	1	1	1	1	1	1	0.988039	0.996997	1	1	0.991597	0.984208
644	1	1	1	1	1	1	1	1	0.988039	0.996997	1	1	0.991597	0.984208
645	1	1	1	1	1	1	1	1	0.988039	0.996997	1	1	0.991597	0.984208
646	1	1	1	1	1	1	1	1	0.988039	0.996997	1	1	0.991597	0.984208
647	1	1	1	1	1	1	1	1	0.988039	0.996997	1	1	0.991597	0.984208
648	1	1	1	1	1	1	1	1	0.988039	0.996997	1	1	0.991597	0.984208
649	1	1	1	1	1	1	1	1	0.988402	0.996997	1	1	0.991844	0.984664
650	1	1	1	1	1	1	1	1	0.988402	0.996997	1	1	0.991844	0.984664
651	1	1	1	1	1	1	1	1	0.988402	0.996997	1	1	0.991844	0.984664
652	1	1	1	1	1	1	1	1	0.988039	0.996997	1	1	0.991597	0.984209
653	1	1	1	1	1	1	1	1	0.987677	0.996997	1	1	0.991349	0.983753
654	1	1	1	1	1	1	1	1	0.988039	0.996997	1	1	0.991597	0.984209
655	1	1	1	1	1	1	1	1	0.987677	0.996997	1	1	0.991349	0.983753
656	1	1	1	1	1	1	1	1	0.987677	0.996997	1	1	0.991349	0.983753
657	1	1	1	1	1	1	1	1	0.987677	0.996997	1	1	0.991349	0.983753
658	1	1	1	1	1	1	1	1	0.987314	0.996997	1	1	0.991102	0.983299
659	1	1	1	1	1	1	1	1	0.987314	0.996997	1	1	0.991102	0.983299
660	1	1	1	1	1	1	1	1	0.986952	0.996997	1	1	0.990855	0.982844
661	1	1	1	1	1	1	1	1	0.987314	0.996997	1	1	0.991102	0.983298
662	1	1	1	1	1	1	1	1	0.986952	0.996997	1	1	0.990855	0.982846
663	1	1	1	1	1	1	1	1	0.986952	0.996997	1	1	0.990855	0.982846
664	1	1	1	1	1	1	1	1	0.987677	0.996997	1	1	0.991349	0.983755
665	1	1	1	1	1	1	1	1	0.987314	0.996997	1	1	0.991102	0.983299
666	1	1	1	1	1	1	1	1	0.987677	0.996997	1	1	0.991349	0.983754
667	1	1	1	1	1	1	1	1	0.987677	0.996997	1	1	0.991349	0.983755
668	1	1	1	1	1	1	1	1	0.987677	0.996997	1	1	0.991349	0.983755
669	1	1	1	1	1	1	1	1	0.987314	0.996997	1	1	0.991102	0.983301
670	1	1	1	1	1	1	1	1	0.987314	0.996997	1	1	0.991102	0.983301
671	1	1	1	1	1	1	1	1	0.987677	0.996997	1	1	0.991349	0.983755
672	1	1	1	1	1	1	1	1	0.987314	0.996997	1	1	0.991102	0.983301
673	1	1	1	1	1	1	1	1	0.987677	0.996997	1	1	0.991349	0.983754
674	1	1	1	1	1	1	1	1	0.987677	0.996997	1	1	0.991349	0.983754
675	1	1	1	1	1	1	1	1	0.987677	0.996997	1	1	0.991349	0.983754
676	1	1	1	1	1	1	1	1	0.987677	0.996997	1	1	0.991349	0.983754
677	1	1	1	1	1	1	1	1	0.987677	0.996997	1	1	0.991349	0.983754
678	1	1	1	1	1	1	1	1	0.987314	0.996997	1	1	0.991102	0.983301
679	1	1	1	1	1	1	1	1	0.987314	0.996997	1	1	0.991102	0.983301
680	1	1	1	1	1	1	1	1	0.987314	0.996997	1	1	0.991102	0.983301
681	1	1	1	1	1	1	1	1	0.986952	0.996997	1	1	0.990855	0.982846
682	1	1	1	1	1	1	1	1	0.986589	0.996997	1	1	0.990608	0.982393
683	1	1	1	1	1	1	1	1	0.986589	0.996997	1	1	0.990608	0.982393
684	1	1	1	1	1	1	1	1	0.986589	0.996997	1	1	0.990608	0.982393
685	1	1	1	1	1	1	1	1	0.987314	0.996997	1	1	0.991102	0.983299
686	1	1	1	1	1	1	1	1	0.987314	0.996997	1	1	0.991102	0.983299
687	1	1	1	1	1	1	1	1	0.987314	0.996997	1	1	0.991102	0.983299
688	1	1	1	1	1	1	1	1	0.987314	0.996997	1	1	0.991102	0.983299
689	1	1	1	1	1	1	1	1	0.986952	0.996997	1	1	0.990855	0.982843
690	1	1	1	1	1	1	1	1	0.986952	0.996997	1	1	0.990855	0.982843
691	1	1	1	1	1	1	1	1	0.987314	0.996997	1	1	0.991102	0.983299
692	1	1	1	1	1	1	1	1	0.987314	0.996997	1	1	0.991102	0.983297
693	1	1	1	1	1	1	1	1	0.987677	0.996997	1	1	0.991349	0.983753
694	1	1	1	1	1	1	1	1	0.986952	0.996997	1	1	0.990855	0.982846
695	1	1	1	1	1	1	1	1	0.987314	1	1	1	0.991349	0.983768
696	1	1	1	1	1	1	1	1	0.987314	1	1	1	0.991349	0.983768
697	1	1	1	1	1	1	1	1	0.987314	1	1	1	0.991349	0.983768
698	1	1	1	1	1	1	1	1	0.987314	1	1	1	0.991349	0.983767
699	1	1	1	1	1	1	1	1	0.987677	1	1	1	0.991597	0.984222
700	1	1	1	1	1	1	1	1	0.987677	1	1	1	0.991597	0.984222
701	1	1	1	1	1	1	1	1	0.987677	1	1	1	0.991597	0.984222
702	1	1	1	1	1	1	1	1	0.987677	1	1	1	0.991597	0.984222
703	1	1	1	1	1	1	1	1	0.987677	1	1	1	0.991597	0.984222
704	1	1	1	1	1	1	1	1	0.987677	1	1	1	0.991597	0.984222
705	1	1	1	1	1	1	1	1	0.987677	1	1	1	0.991597	0.984222
706	1	1	1	1	1	1	1	1	0.987677	1	1	1	0.991597	0.984222
707	1	1	1	1	1	1	1	1	0.987677	1	1	1	0.991597	0.984222
708	1	1	1	1	1	1	1	1	0.987677	1	1	1	0.991597	0.984222
709	1	1	1	1	1	1	1	1	0.987677	1	1	1	0.991597	0.984222
710	1	1	1	1	1	1	1	1	0.987677	1	1	1	0.991597	0.984222
711	1	1	1	1	1	1	1	1	0.987677	1	1	1	0.991597	0.984222
712	1	1	1	1	1	1	1	1	0.987677	1	1	1	0.991597	0.984222
713	1	1	1	1	1	1	1	1	0.987314	1	1	1	0.991349	0.983767
714	1	1	1	1	1	1	1	1	0.987314	1	1	1	0.991349	0.983767
715	1	1	1	1	1	1	1	1	0.986952	1	1	1	0.991102	0.983311
716	1	1	1	1	1	1	1	1	0.986952	1	1	1	0.991102	0.98331
